# Supplementary material for: Proteomic Profile of Sperm in Infertile Males Reveals Changes in Metabolic Pathways
Source: Protein J. 2021 Jul 2;40(6):929–39. doi: 10.1007/s10930-021-10013-w (PMC8593027; doi:10.1007/s10930-021-10013-w)
Supplement: Supplementary file 1 — Supplementary file1 (XLSX 180 kb) [file 10930_2021_10013_MOESM1_ESM.xlsx]

## Sheet: 1.5 Fold change
Supplementary Table 1 The protein expression profile of sperm from the intracytoplasmic sperm injection (ICSI) group differed from that of the normal control (NC) group.
Number	Unused ProtScore	Total ProtScore	Sequence coverage(%)	Sequence coverage(50%)	Sequence coverage(95%)	Accession number for the detected protein	Protein name	Peptides(95%)	Gene Name	117:114*	119:114*	117:115*	119:115*	T.TEST	FLAG (1.5 Fold change)
2580	2.76	3.47	28.67	7.168	3.147	sp|Q6ZUG5|YC006_HUMAN	Uncharacterized protein FLJ43738 OS=Homo sapiens PE=2 SV=1	2	GN=--	0.660694	0.242103	0.731139	0.267917	0.0263916	DOWN
869	12.87	13.83	36.08	19.96	17.4	sp|Q9NRG9|AAAS_HUMAN	Aladin OS=Homo sapiens GN=AAAS PE=1 SV=1	7	GN=AAAS	0.301995	0.218776	0.515229	0.398107	0.00209498	DOWN
219	32.13	33.41	62.38	49.03	45.87	sp|Q9BTE6|AASD1_HUMAN	Alanyl-tRNA editing protein Aarsd1 OS=Homo sapiens GN=AARSD1 PE=1 SV=2	20	GN=AARSD1	0.260615	0.242103	0.242103	0.224906	1.96583e-06	DOWN
1337	8.33	11.46	33.02	13.25	7.574	sp|Q8NE71|ABCF1_HUMAN	ATP-binding cassette sub-family F member 1 OS=Homo sapiens GN=ABCF1 PE=1 SV=2	5	GN=ABCF1	1.64437	2.1677	1.28233	1.67494	0.031833	UP
660	16.23	18.38	56.86	47.06	34.31	sp|Q9NUJ1|ABHDA_HUMAN	Mycophenolic acid acyl-glucuronide esterase, mitochondrial OS=Homo sapiens GN=ABHD10 PE=1 SV=1	12	GN=ABHD10	0.369828	0.299226	0.501187	0.413047	0.000740265	DOWN
2928	2.06	4.49	31.98	10.23	5.33	sp|Q9H3Z7|ABHGB_HUMAN	Protein ABHD16B OS=Homo sapiens GN=ABHD16B PE=3 SV=1	3	GN=ABHD16B	0.457088	0.214783	0.751623	0.325087	0.0166837	DOWN
2797	2.19	3.66	26.42	14.15	10.14	sp|P09110|THIK_HUMAN	3-ketoacyl-CoA thiolase, peroxisomal OS=Homo sapiens GN=ACAA1 PE=1 SV=2	3	GN=ACAA1	4.09261	3.87258	4.05509	3.98107	9.29552e-06	UP
688	15.69	18.42	46.27	34.7	26.27	sp|Q9UKU7|ACAD8_HUMAN	Isobutyryl-CoA dehydrogenase, mitochondrial OS=Homo sapiens GN=ACAD8 PE=1 SV=1	11	GN=ACAD8	0.301995	0.253513	0.390841	0.325087	0.000160411	DOWN
224	31.78	35.56	52.97	40.62	35.39	sp|P11310|ACADM_HUMAN	Medium-chain specific acyl-CoA dehydrogenase, mitochondrial OS=Homo sapiens GN=ACADM PE=1 SV=1	19	GN=ACADM	0.457088	0.185353	0.608135	0.246604	0.00761662	DOWN
305	26.81	27.72	64.32	51.94	48.79	sp|P16219|ACADS_HUMAN	Short-chain specific acyl-CoA dehydrogenase, mitochondrial OS=Homo sapiens GN=ACADS PE=1 SV=1	17	GN=ACADS	0.192309	0.457088	0.331131	0.772681	0.0200779	DOWN
1787	5.77	6.78	25.93	16.44	11.34	sp|P45954|ACDSB_HUMAN	Short/branched chain specific acyl-CoA dehydrogenase, mitochondrial OS=Homo sapiens GN=ACADSB PE=1 SV=1	4	GN=ACADSB	0.337287	0.334195	0.704693	0.704693	0.020434	DOWN
115	45.2	46.66	80.09	70.02	56.67	sp|P24752|THIL_HUMAN	Acetyl-CoA acetyltransferase, mitochondrial OS=Homo sapiens GN=ACAT1 PE=1 SV=1	40	GN=ACAT1	0.201372	0.131826	0.398107	0.255859	0.000910605	DOWN
155	38.22	40.17	33.15	18.38	15.7	sp|P12821|ACE_HUMAN	Angiotensin-converting enzyme OS=Homo sapiens GN=ACE PE=1 SV=1	21	GN=ACE	0.49204	0.288403	0.413047	0.237684	0.00157509	DOWN
2511	3.02	7.18	28.04	6.04	1.342	sp|Q9UKV3|ACINU_HUMAN	Apoptotic chromatin condensation inducer in the nucleus OS=Homo sapiens GN=ACIN1 PE=1 SV=2	2	GN=ACIN1	3.49945	2.70396	2.18776	1.69044	0.0292383	UP
62	58.58	63.38	63.72	50.9	42.95	sp|Q99798|ACON_HUMAN	Aconitate hydratase, mitochondrial OS=Homo sapiens GN=ACO2 PE=1 SV=2	41	GN=ACO2	0.144544	0.183654	0.21677	0.272898	8.74811e-05	DOWN
1186	9.61	9.85	57.86	43.57	37.86	sp|Q9NPJ3|ACO13_HUMAN	Acyl-coenzyme A thioesterase 13 OS=Homo sapiens GN=ACOT13 PE=1 SV=1	5	GN=ACOT13	0.328095	0.180302	0.501187	0.272898	0.00208576	DOWN
896	12.45	13.4	40.53	25.26	21.32	sp|O00154|BACH_HUMAN	Cytosolic acyl coenzyme A thioester hydrolase OS=Homo sapiens GN=ACOT7 PE=1 SV=3	6	GN=ACOT7	0.505825	0.383707	0.887156	0.679204	0.0386723	DOWN
24	89.96	93.02	70.9	67.22	64.27	sp|Q8NEB7|ACRBP_HUMAN	Acrosin-binding protein OS=Homo sapiens GN=ACRBP PE=2 SV=1	120	GN=ACRBP	0.108643	0.0751623	0.164437	0.105682	2.03178e-05	DOWN
423	22.41	28.72	35.59	25.68	18.92	sp|Q5FVE4|ACBG2_HUMAN	Long-chain-fatty-acid--CoA ligase ACSBG2 OS=Homo sapiens GN=ACSBG2 PE=1 SV=2	13	GN=ACSBG2	0.251189	0.188799	0.197697	0.148594	3.98924e-05	DOWN
300	26.88	32.51	47.2	34	25.39	sp|Q9UKU0|ACSL6_HUMAN	Long-chain-fatty-acid--CoA ligase 6 OS=Homo sapiens GN=ACSL6 PE=2 SV=4	16	GN=ACSL6	0.519996	0.277971	0.737904	0.401791	0.0133354	DOWN
2565	2.8	3.6	22.45	11.02	8.571	sp|Q5JWF8|ACL10_HUMAN	Actin-like protein 10 OS=Homo sapiens GN=ACTL10 PE=2 SV=1	3	GN=ACTL10	0.448745	0.387258	0.496592	0.428549	0.000146538	DOWN
409	22.72	23.6	62.3	39.31	37.7	sp|Q9Y615|ACL7A_HUMAN	Actin-like protein 7A OS=Homo sapiens GN=ACTL7A PE=1 SV=1	14	GN=ACTL7A	0.108643	0.190546	0.218776	0.356451	0.000623181	DOWN
861	12.96	18.87	48.67	34.31	29.52	sp|P61163|ACTZ_HUMAN	Alpha-centractin OS=Homo sapiens GN=ACTR1A PE=1 SV=1	12	GN=ACTR1A	0.452898	0.642688	0.432514	0.625173	0.00363562	DOWN
230	31.4	33.63	51.19	45.89	41.91	sp|Q8TDY3|ACTT2_HUMAN	Actin-related protein T2 OS=Homo sapiens GN=ACTRT2 PE=2 SV=2	19	GN=ACTRT2	0.110662	0.121339	0.18197	0.190546	3.08746e-05	DOWN
646	16.6	18.98	52.42	30.38	30.38	sp|Q9BYD9|ACTT3_HUMAN	Actin-related protein T3 OS=Homo sapiens GN=ACTRT3 PE=2 SV=1	12	GN=ACTRT3	0.167494	0.0963829	0.248886	0.144544	0.000121381	DOWN
1300	8.57	8.64	80.81	52.53	43.43	sp|P07311|ACYP1_HUMAN	Acylphosphatase-1 OS=Homo sapiens GN=ACYP1 PE=1 SV=2	4	GN=ACYP1	0.432514	0.496592	0.349945	0.413047	0.000313062	DOWN
2388	3.53	3.86	21.59	3.659	1.829	sp|Q9UKF5|ADA29_HUMAN	Disintegrin and metalloproteinase domain-containing protein 29 OS=Homo sapiens GN=ADAM29 PE=1 SV=3	2	GN=ADAM29	0.559758	0.751623	0.580764	0.77983	0.0100194	DOWN
1393	7.96	9.79	25.44	8.861	7.089	sp|Q9UKF2|ADA30_HUMAN	Disintegrin and metalloproteinase domain-containing protein 30 OS=Homo sapiens GN=ADAM30 PE=1 SV=2	5	GN=ADAM30	0.316228	0.313329	0.401791	0.409261	0.000151315	DOWN
1274	8.8	10.59	28.72	13.09	9.657	sp|Q8TC27|ADA32_HUMAN	Disintegrin and metalloproteinase domain-containing protein 32 OS=Homo sapiens GN=ADAM32 PE=1 SV=2	6	GN=ADAM32	0.398107	0.37325	0.510505	0.483059	0.000446665	DOWN
2606	2.67	4.75	31.22	16.85	5.249	sp|P55263|ADK_HUMAN	Adenosine kinase OS=Homo sapiens GN=ADK PE=1 SV=2	2	GN=ADK	2.51189	1.43219	2.42103	1.44544	0.0491486	UP
1207	9.39	10.91	45.39	22.81	14.69	sp|P30520|PURA2_HUMAN	Adenylosuccinate synthetase isozyme 2 OS=Homo sapiens GN=ADSS PE=1 SV=3	7	GN=ADSS	4.40555	4.69894	4.83059	4.65586	3.18243e-05	UP
539	18.77	27.36	41.41	19.82	12.8	sp|Q9Y4W6|AFG32_HUMAN	AFG3-like protein 2 OS=Homo sapiens GN=AFG3L2 PE=1 SV=2	11	GN=AFG3L2	0.416869	0.343558	0.544503	0.452898	0.000893656	DOWN
1040	10.79	11.92	30.55	12.77	10.33	sp|O00116|ADAS_HUMAN	Alkyldihydroxyacetonephosphate synthase, peroxisomal OS=Homo sapiens GN=AGPS PE=1 SV=1	6	GN=AGPS	2.10863	3.0761	1.95885	2.85759	0.0120674	UP
442	22	26.55	46.33	30.34	22.68	sp|O95831|AIFM1_HUMAN	Apoptosis-inducing factor 1, mitochondrial OS=Homo sapiens GN=AIFM1 PE=1 SV=1	14	GN=AIFM1	0.299226	0.229087	0.380189	0.291072	0.00019029	DOWN
1175	9.67	11.26	68.56	42.78	31.44	sp|P00568|KAD1_HUMAN	Adenylate kinase isoenzyme 1 OS=Homo sapiens GN=AK1 PE=1 SV=3	6	GN=AK1	0.301995	0.178649	0.237684	0.143219	0.000191525	DOWN
328	26.11	29.24	54.28	38.62	25.26	sp|Q96MA6|KAD8_HUMAN	Adenylate kinase 8 OS=Homo sapiens GN=AK8 PE=1 SV=1	12	GN=AK8	0.149969	0.0772681	0.220801	0.11272	9.98961e-05	DOWN
835	13.32	24.4	30.56	12.09	4.657	sp|Q5TCS8|KAD9_HUMAN	Adenylate kinase 9 OS=Homo sapiens GN=AK9 PE=1 SV=2	8	GN=AK9	0.244343	0.188799	0.383707	0.291072	0.000405129	DOWN
1576	6.76	6.96	33.5	20.81	19.29	sp|Q86UN6|AKA28_HUMAN	A-kinase anchor protein 14 OS=Homo sapiens GN=AKAP14 PE=1 SV=1	4	GN=AKAP14	0.496592	0.265461	0.654636	0.353183	0.00727129	DOWN
2927	2.06	4.53	30.94	5.788	4.99	sp|P00352|AL1A1_HUMAN	Retinal dehydrogenase 1 OS=Homo sapiens GN=ALDH1A1 PE=1 SV=2	2	GN=ALDH1A1	2.33346	3.19154	1.43219	2.01372	0.0429492	UP
862	12.94	24.22	41.7	23.94	21.04	sp|O94788|AL1A2_HUMAN	Retinal dehydrogenase 2 OS=Homo sapiens GN=ALDH1A2 PE=1 SV=3	11	GN=ALDH1A2	0.436516	0.465586	0.608135	0.679204	0.00432953	DOWN
2592	2.72	3.55	35.75	19.91	16.29	sp|Q9BT30|ALKB7_HUMAN	Alpha-ketoglutarate-dependent dioxygenase alkB homolog 7, mitochondrial OS=Homo sapiens GN=ALKBH7 PE=1 SV=1	2	GN=ALKBH7	0.597035	0.496592	0.711214	0.591562	0.00277745	DOWN
137	41.13	44.36	30.21	12.29	7.727	sp|Q8TCU4|ALMS1_HUMAN	Alstrom syndrome protein 1 OS=Homo sapiens GN=ALMS1 PE=1 SV=3	28	GN=ALMS1	0.203236	0.15417	0.220801	0.159956	1.76105e-05	DOWN
1189	9.59	10.17	37.16	22.74	18.58	sp|Q9Y303|NAGA_HUMAN	N-acetylglucosamine-6-phosphate deacetylase OS=Homo sapiens GN=AMDHD2 PE=1 SV=2	6	GN=AMDHD2	0.564937	0.619441	0.608135	0.666807	0.000350146	DOWN
1121	10.14	22.72	32.47	15.08	11.6	sp|Q9NU02|ANKE1_HUMAN	Ankyrin repeat and EF-hand domain-containing protein 1 OS=Homo sapiens GN=ANKEF1 PE=2 SV=2	10	GN=ANKEF1	0.539511	0.37325	0.554626	0.387258	0.00156847	DOWN
2412	3.41	7.12	21.47	7.015	3.593	sp|Q9P2R3|ANFY1_HUMAN	Rabankyrin-5 OS=Homo sapiens GN=ANKFY1 PE=1 SV=2	5	GN=ANKFY1	3.43558	3.56451	1.75388	1.85353	0.043554	UP
1497	7.18	13.13	24.02	7.545	5.739	sp|Q9P2S6|ANKY1_HUMAN	Ankyrin repeat and MYND domain-containing protein 1 OS=Homo sapiens GN=ANKMY1 PE=2 SV=2	6	GN=ANKMY1	0.376704	0.346737	0.436516	0.432514	0.000105751	DOWN
2719	2.33	3.16	26.69	11.95	6.375	sp|Q92688|AN32B_HUMAN	Acidic leucine-rich nuclear phosphoprotein 32 family member B OS=Homo sapiens GN=ANP32B PE=1 SV=1	2	GN=ANP32B	1.92309	1.65959	2.72898	2.35505	0.0158717	UP
175	36.38	39.53	81.56	58.44	55	sp|P08758|ANXA5_HUMAN	Annexin A5 OS=Homo sapiens GN=ANXA5 PE=1 SV=2	23	GN=ANXA5	2.24905	3.76704	2.83139	4.74242	0.0219434	UP
597	17.47	22.25	35.86	23.36	17.01	sp|P20073|ANXA7_HUMAN	Annexin A7 OS=Homo sapiens GN=ANXA7 PE=1 SV=3	9	GN=ANXA7	3.66438	2.35505	2.65461	1.70608	0.0296823	UP
2069	4.38	7.5	20.91	10.79	3.462	sp|P19801|AOC1_HUMAN	Amiloride-sensitive amine oxidase [copper-containing] OS=Homo sapiens GN=AOC1 PE=1 SV=4	3	GN=AOC1	2.91072	2.96483	4.20727	4.09261	0.00541359	UP
974	11.47	29.9	37.2	18.97	14.75	sp|Q10567|AP1B1_HUMAN	AP-1 complex subunit beta-1 OS=Homo sapiens GN=AP1B1 PE=1 SV=2	16	GN=AP1B1	1.7378	1.6293	1.72187	1.58489	0.000361536	UP
335	25.59	30.81	37.96	22.51	18.73	sp|O43747|AP1G1_HUMAN	AP-1 complex subunit gamma-1 OS=Homo sapiens GN=AP1G1 PE=1 SV=5	14	GN=AP1G1	1.65959	1.83654	1.92309	2.0893	0.00225711	UP
193	34.76	43.51	43.09	29.68	20.78	sp|O95782|AP2A1_HUMAN	AP-2 complex subunit alpha-1 OS=Homo sapiens GN=AP2A1 PE=1 SV=3	17	GN=AP2A1	0.704693	0.316228	0.809096	0.366438	0.0345741	DOWN
1816	5.59	9.82	32.87	14.25	7.126	sp|Q96CW1|AP2M1_HUMAN	AP-2 complex subunit mu OS=Homo sapiens GN=AP2M1 PE=1 SV=2	5	GN=AP2M1	4.57088	3.53183	2.67917	1.88799	0.0327864	UP
2930	2.06	4.18	33.02	6.489	3.244	sp|Q9BZZ5|API5_HUMAN	Apoptosis inhibitor 5 OS=Homo sapiens GN=API5 PE=1 SV=3	2	GN=API5	2.12814	1.45881	2.1677	1.48594	0.0254393	UP
592	17.55	18.68	59.31	44.16	35.02	sp|P02649|APOE_HUMAN	Apolipoprotein E OS=Homo sapiens GN=APOE PE=1 SV=1	9	GN=APOE	0.293765	0.157036	0.291072	0.15417	0.000288248	DOWN
1085	10.41	11.3	65.56	56.11	48.89	sp|P07741|APT_HUMAN	Adenine phosphoribosyltransferase OS=Homo sapiens GN=APRT PE=1 SV=2	7	GN=APRT	2.96483	4.09261	3.31131	4.69894	0.00576249	UP
1975	4.75	5.19	25.66	11.7	9.811	sp|P55064|AQP5_HUMAN	Aquaporin-5 OS=Homo sapiens GN=AQP5 PE=1 SV=1	3	GN=AQP5	0.340408	0.175388	0.519996	0.272898	0.00266423	DOWN
2345	3.7	4.55	30.99	10.82	8.187	sp|O14520|AQP7_HUMAN	Aquaporin-7 OS=Homo sapiens GN=AQP7 PE=1 SV=1	3	GN=AQP7	0.440555	0.648634	0.413047	0.619441	0.00442376	DOWN
1404	7.88	17.07	65	56.11	52.78	sp|P84085|ARF5_HUMAN	ADP-ribosylation factor 5 OS=Homo sapiens GN=ARF5 PE=1 SV=2	12	GN=ARF5	1.94089	1.72187	1.77011	1.57036	0.00223309	UP
2173	4.11	4.31	44.57	24.57	12.57	sp|P62330|ARF6_HUMAN	ADP-ribosylation factor 6 OS=Homo sapiens GN=ARF6 PE=1 SV=2	2	GN=ARF6	0.376704	0.18197	0.416869	0.203236	0.00130165	DOWN
3039	2.01	3.76	18.67	3.6	1.462	sp|Q6ZUM4|RHG27_HUMAN	Rho GTPase-activating protein 27 OS=Homo sapiens GN=ARHGAP27 PE=1 SV=3	2	GN=ARHGAP27	2.42103	2.39883	1.59956	1.58489	0.0240237	UP
243	30.79	40.36	43.12	25.11	18	sp|Q5W041|ARMC3_HUMAN	Armadillo repeat-containing protein 3 OS=Homo sapiens GN=ARMC3 PE=2 SV=2	17	GN=ARMC3	0.296483	0.18197	0.42462	0.263027	0.000782411	DOWN
720	15.16	25.9	37.74	19.16	12.84	sp|Q5T2S8|ARMC4_HUMAN	Armadillo repeat-containing protein 4 OS=Homo sapiens GN=ARMC4 PE=1 SV=1	12	GN=ARMC4	0.387258	0.15417	0.559758	0.224906	0.00511137	DOWN
943	11.91	12.96	36.33	17.76	13.57	sp|Q6NXE6|ARMC6_HUMAN	Armadillo repeat-containing protein 6 OS=Homo sapiens GN=ARMC6 PE=1 SV=2	7	GN=ARMC6	0.263027	0.253513	0.469894	0.457088	0.00171109	DOWN
733	14.97	16.95	38.78	23.58	19.95	sp|Q9H993|ARMT1_HUMAN	Protein-glutamate O-methyltransferase OS=Homo sapiens GN=ARMT1 PE=1 SV=1	9	GN=ARMT1	0.210863	0.30479	0.270396	0.390841	0.000330022	DOWN
2481	3.12	3.46	22.25	11.96	6.699	sp|P49407|ARRB1_HUMAN	Beta-arrestin-1 OS=Homo sapiens GN=ARRB1 PE=1 SV=2	2	GN=ARRB1	4.05509	4.09261	2.46604	2.72898	0.0122167	UP
2006	4.63	5.48	22.81	14.33	10.23	sp|A6NEK1|ARRD5_HUMAN	Arrestin domain-containing protein 5 OS=Homo sapiens GN=ARRDC5 PE=3 SV=2	3	GN=ARRDC5	0.218776	0.258226	0.267917	0.316228	4.45736e-05	DOWN
1917	5.01	8.29	29.74	13.15	6.25	sp|P04424|ARLY_HUMAN	Argininosuccinate lyase OS=Homo sapiens GN=ASL PE=1 SV=4	4	GN=ASL	2.42103	1.8197	2.07014	1.47231	0.0179903	UP
2016	4.59	6.41	33.05	21.26	12.07	sp|O43681|ASNA_HUMAN	ATPase ASNA1 OS=Homo sapiens GN=ASNA1 PE=1 SV=2	4	GN=ASNA1	3.28095	3.69828	2.85759	2.99226	0.00128604	UP
2962	2.04	3.27	38.02	16.93	5.431	sp|P45381|ACY2_HUMAN	Aspartoacylase OS=Homo sapiens GN=ASPA PE=1 SV=1	2	GN=ASPA	0.57544	0.60256	0.704693	0.737904	0.00309026	DOWN
736	14.91	16.95	61.69	42.86	41.23	sp|Q7L266|ASGL1_HUMAN	Isoaspartyl peptidase/L-asparaginase OS=Homo sapiens GN=ASRGL1 PE=1 SV=2	15	GN=ASRGL1	0.205116	0.109648	0.277971	0.144544	0.000203078	DOWN
2555	2.85	5.84	36.84	15.79	7.479	sp|Q8NBU5|ATAD1_HUMAN	ATPase family AAA domain-containing protein 1 OS=Homo sapiens GN=ATAD1 PE=1 SV=1	3	GN=ATAD1	0.285759	0.310456	0.619441	0.698232	0.0158753	DOWN
1127	10.09	14.28	39.75	15.77	8.675	sp|Q9NVI7|ATD3A_HUMAN	ATPase family AAA domain-containing protein 3A OS=Homo sapiens GN=ATAD3A PE=1 SV=2	5	GN=ATAD3A	0.717794	0.685488	0.580764	0.554626	0.00269147	DOWN
1202	9.45	9.84	27.39	18.47	13.69	sp|Q9NT62|ATG3_HUMAN	Ubiquitin-like-conjugating enzyme ATG3 OS=Homo sapiens GN=ATG3 PE=1 SV=1	5	GN=ATG3	4.48745	2.67917	4.48745	2.65461	0.0162355	UP
1918	5.01	6.16	24.18	9.104	3.983	sp|O95352|ATG7_HUMAN	Ubiquitin-like modifier-activating enzyme ATG7 OS=Homo sapiens GN=ATG7 PE=1 SV=1	3	GN=ATG7	6.19441	4.69894	4.36516	3.19154	0.00999984	UP
126	43.37	47.23	42.05	33.56	27.94	sp|P13637|AT1A3_HUMAN	Sodium/potassium-transporting ATPase subunit alpha-3 OS=Homo sapiens GN=ATP1A3 PE=1 SV=3	26	GN=ATP1A3	0.337287	0.251189	0.296483	0.224906	8.90315e-05	DOWN
490	20.03	41.29	47.23	30.13	24.88	sp|Q13733|AT1A4_HUMAN	Sodium/potassium-transporting ATPase subunit alpha-4 OS=Homo sapiens GN=ATP1A4 PE=1 SV=3	25	GN=ATP1A4	0.104713	0.103753	0.114815	0.107647	4.86326e-08	DOWN
852	13.09	14.72	38.71	30.82	29.03	sp|P54709|AT1B3_HUMAN	Sodium/potassium-transporting ATPase subunit beta-3 OS=Homo sapiens GN=ATP1B3 PE=1 SV=1	8	GN=ATP1B3	0.263027	0.092045	0.296483	0.100925	0.000617017	DOWN
92	50.12	55.89	41.66	28.2	21.84	sp|P23634|AT2B4_HUMAN	Plasma membrane calcium-transporting ATPase 4 OS=Homo sapiens GN=ATP2B4 PE=1 SV=2	32	GN=ATP2B4	0.190546	0.133045	0.30479	0.20893	0.000201338	DOWN
45	67.93	70.65	74.86	62.57	53.35	sp|P25705|ATPA_HUMAN	ATP synthase subunit alpha, mitochondrial OS=Homo sapiens GN=ATP5A1 PE=1 SV=1	44	GN=ATP5A1	0.49204	0.239883	0.608135	0.296483	0.00621899	DOWN
85	51.52	53.37	79.77	69.75	58.03	sp|P06576|ATPB_HUMAN	ATP synthase subunit beta, mitochondrial OS=Homo sapiens GN=ATP5B PE=1 SV=3	45	GN=ATP5B	0.161436	0.218776	0.226986	0.310456	0.000138621	DOWN
363	24.57	27.74	64.77	47.32	42.62	sp|P36542|ATPG_HUMAN	ATP synthase subunit gamma, mitochondrial OS=Homo sapiens GN=ATP5C1 PE=1 SV=1	16	GN=ATP5C1	0.564937	0.448745	0.452898	0.359749	0.000998378	DOWN
936	11.99	13.73	50	39.88	37.5	sp|P30049|ATPD_HUMAN	ATP synthase subunit delta, mitochondrial OS=Homo sapiens GN=ATP5D PE=1 SV=2	8	GN=ATP5D	0.564937	0.679204	0.591562	0.711214	0.00187912	DOWN
834	13.34	14.52	58.59	46.88	26.17	sp|P24539|AT5F1_HUMAN	ATP synthase F(0) complex subunit B1, mitochondrial OS=Homo sapiens GN=ATP5F1 PE=1 SV=2	9	GN=ATP5F1	0.416869	0.319154	0.420727	0.325087	0.000191546	DOWN
910	12.29	12.37	81.37	62.73	52.8	sp|O75947|ATP5H_HUMAN	ATP synthase subunit d, mitochondrial OS=Homo sapiens GN=ATP5H PE=1 SV=3	7	GN=ATP5H	0.474242	0.363078	0.698232	0.534564	0.0062379	DOWN
1083	10.42	10.75	69.9	62.14	55.34	sp|O75964|ATP5L_HUMAN	ATP synthase subunit g, mitochondrial OS=Homo sapiens GN=ATP5L PE=1 SV=3	7	GN=ATP5L	0.544503	0.405508	0.630957	0.457088	0.00220104	DOWN
649	16.5	18.72	73.71	47.89	44.13	sp|P48047|ATPO_HUMAN	ATP synthase subunit O, mitochondrial OS=Homo sapiens GN=ATP5O PE=1 SV=1	9	GN=ATP5O	0.625173	0.444631	0.501187	0.353183	0.00278587	DOWN
1863	5.31	5.6	37.61	18.58	13.27	sp|P36543|VATE1_HUMAN	V-type proton ATPase subunit E 1 OS=Homo sapiens GN=ATP6V1E1 PE=1 SV=1	3	GN=ATP6V1E1	2.14783	1.70608	1.64437	1.30617	0.0270276	UP
1937	4.93	8.56	23.45	6.014	3.436	sp|Q9Y2Q0|AT8A1_HUMAN	Phospholipid-transporting ATPase IA OS=Homo sapiens GN=ATP8A1 PE=1 SV=1	4	GN=ATP8A1	1.67494	1.28233	1.77011	1.35519	0.0221435	UP
1351	8.22	9.02	40.56	20.85	20.85	sp|Q9H3M9|ATX3L_HUMAN	Ataxin-3-like protein OS=Homo sapiens GN=ATXN3L PE=1 SV=2	5	GN=ATXN3L	0.444631	0.47863	0.586138	0.625173	0.00166554	DOWN
349	25.04	27.33	51.45	35.35	32.21	sp|Q9UL15|BAG5_HUMAN	BAG family molecular chaperone regulator 5 OS=Homo sapiens GN=BAG5 PE=1 SV=1	14	GN=BAG5	0.180302	0.157036	0.283139	0.251189	0.000118412	DOWN
318	26.45	29	33.13	21.91	14.84	sp|P46379|BAG6_HUMAN	Large proline-rich protein BAG6 OS=Homo sapiens GN=BAG6 PE=1 SV=2	15	GN=BAG6	0.369828	0.405508	0.267917	0.293765	0.00024568	DOWN
975	11.46	11.85	79.78	56.18	51.69	sp|O75531|BAF_HUMAN	Barrier-to-autointegration factor OS=Homo sapiens GN=BANF1 PE=1 SV=1	6	GN=BANF1	0.349945	0.301995	0.648634	0.60256	0.00932779	DOWN
1079	10.47	11.31	45.93	28.46	24.8	sp|P51572|BAP31_HUMAN	B-cell receptor-associated protein 31 OS=Homo sapiens GN=BCAP31 PE=1 SV=3	7	GN=BCAP31	6.48634	4.48745	3.13329	2.1677	0.0464556	UP
1172	9.7	11.68	38.9	25.49	11.43	sp|Q13867|BLMH_HUMAN	Bleomycin hydrolase OS=Homo sapiens GN=BLMH PE=1 SV=1	5	GN=BLMH	0.642688	0.544503	0.666807	0.570164	0.000865008	DOWN
1708	6.09	7.54	45.95	16.89	14.86	sp|P53004|BIEA_HUMAN	Biliverdin reductase A OS=Homo sapiens GN=BLVRA PE=1 SV=2	5	GN=BLVRA	2.91072	2.85759	2.60615	2.53513	0.000332968	UP
676	15.91	16.17	71.51	69.19	62.79	sp|Q8IYS8|BD1L2_HUMAN	Biorientation of chromosomes in cell division protein 1-like 2 OS=Homo sapiens GN=BOD1L2 PE=1 SV=2	10	GN=BOD1L2	0.131826	0.0711213	0.139316	0.0724436	1.92964e-05	DOWN
2003	4.64	5.16	34.36	20.08	15.44	sp|P07738|PMGE_HUMAN	Bisphosphoglycerate mutase OS=Homo sapiens GN=BPGM PE=1 SV=2	3	GN=BPGM	0.387258	0.349945	0.465586	0.428549	0.000166164	DOWN
2548	2.88	3.57	41.92	13.06	8.591	sp|Q86WA6|BPHL_HUMAN	Valacyclovir hydrolase OS=Homo sapiens GN=BPHL PE=1 SV=1	2	GN=BPHL	0.436516	0.519996	0.416869	0.474242	0.000165152	DOWN
2102	4.27	6.17	51.57	29.53	6.693	sp|Q9BQP9|BPIA3_HUMAN	BPI fold-containing family A member 3 OS=Homo sapiens GN=BPIFA3 PE=2 SV=3	2	GN=BPIFA3	0.369828	0.285759	0.366438	0.285759	9.69435e-05	DOWN
421	22.44	25.45	59.74	51.62	42.53	sp|O95861|BPNT1_HUMAN	3'(2'),5'-bisphosphate nucleotidase 1 OS=Homo sapiens GN=BPNT1 PE=1 SV=1	13	GN=BPNT1	0.452898	0.394457	0.60256	0.529663	0.0015484	DOWN
1380	8.04	8.43	68	60	54.67	sp|Q8WUW1|BRK1_HUMAN	Protein BRICK1 OS=Homo sapiens GN=BRK1 PE=1 SV=1	4	GN=BRK1	0.383707	0.328095	0.448745	0.380189	0.000142322	DOWN
2376	3.58	3.82	25.55	8.029	3.893	sp|Q5VW32|BROX_HUMAN	BRO1 domain-containing protein BROX OS=Homo sapiens GN=BROX PE=1 SV=1	2	GN=BROX	2.58226	2.12814	1.65959	1.31826	0.0442219	UP
670	16.05	19.31	57.52	31.26	21.24	sp|Q7L1Q6|BZW1_HUMAN	Basic leucine zipper and W2 domain-containing protein 1 OS=Homo sapiens GN=BZW1 PE=1 SV=1	8	GN=BZW1	2.12814	2.99226	2.22844	3.13329	0.00812732	UP
1727	6.04	6.18	39.46	15.25	15.25	sp|Q5T681|CJ062_HUMAN	Uncharacterized protein C10orf62 OS=Homo sapiens GN=C10orf62 PE=1 SV=1	3	GN=C10orf62	0.149969	0.383707	0.131826	0.340408	0.00137788	DOWN
1188	9.59	11.05	37.77	18.09	14.36	sp|Q9HB07|MYG1_HUMAN	UPF0160 protein MYG1, mitochondrial OS=Homo sapiens GN=C12orf10 PE=1 SV=2	5	GN=C12orf10	0.630957	0.597035	0.353183	0.325087	0.00721976	DOWN
1894	5.17	5.17	43.8	39.67	39.67	sp|H3BRN8|CO065_HUMAN	Uncharacterized protein C15orf65 OS=Homo sapiens GN=C15orf65 PE=2 SV=1	5	GN=C15orf65	0.296483	0.265461	0.398107	0.366438	0.000210267	DOWN
2458	3.2	4.4	52.08	19.25	6.038	sp|Q8WTQ4|CP078_HUMAN	Uncharacterized protein C16orf78 OS=Homo sapiens GN=C16orf78 PE=2 SV=1	2	GN=C16orf78	0.758578	0.331131	0.452898	0.207014	0.0176232	DOWN
2448	3.25	3.55	29.3	13.49	9.302	sp|Q8NEA5|CS018_HUMAN	Uncharacterized protein C19orf18 OS=Homo sapiens GN=C19orf18 PE=2 SV=1	2	GN=C19orf18	0.534564	0.366438	0.660694	0.452898	0.00418263	DOWN
2254	4	4.49	44.9	20.41	17.69	sp|Q5SVJ3|CA100_HUMAN	Uncharacterized protein C1orf100 OS=Homo sapiens GN=C1orf100 PE=2 SV=1	2	GN=C1orf100	0.187068	0.161436	0.199526	0.180302	2.02505e-06	DOWN
2099	4.29	4.47	62.38	49.5	19.8	sp|Q5VU69|CA189_HUMAN	Uncharacterized protein C1orf189 OS=Homo sapiens GN=C1orf189 PE=1 SV=1	2	GN=C1orf189	0.251189	0.177011	0.322107	0.222843	0.000142076	DOWN
931	12.05	12.48	73.96	47.34	44.97	sp|Q5T5A4|CA194_HUMAN	Uncharacterized protein C1orf194 OS=Homo sapiens GN=C1orf194 PE=2 SV=1	6	GN=C1orf194	0.165959	0.194089	0.18197	0.210863	3.5267e-06	DOWN
1383	8.01	9.09	40.23	12.73	11.59	sp|Q6PIY5|CA228_HUMAN	Uncharacterized protein C1orf228 OS=Homo sapiens GN=C1orf228 PE=2 SV=2	4	GN=C1orf228	0.275423	0.20893	0.625173	0.448745	0.00727924	DOWN
1387	8	10.81	51.42	32.27	30.5	sp|Q07021|C1QBP_HUMAN	Complement component 1 Q subcomponent-binding protein, mitochondrial OS=Homo sapiens GN=C1QBP PE=1 SV=1	5	GN=C1QBP	0.337287	0.369828	0.369828	0.444631	0.000108559	DOWN
2332	3.75	3.84	40.15	22.63	22.63	sp|Q9H1P6|CT085_HUMAN	Uncharacterized protein C20orf85 OS=Homo sapiens GN=C20orf85 PE=2 SV=1	3	GN=C20orf85	0.420727	0.30479	0.642688	0.461318	0.00448525	DOWN
1572	6.79	9.59	47.27	31.64	19.14	sp|O43822|CU002_HUMAN	Protein C21orf2 OS=Homo sapiens GN=C21orf2 PE=1 SV=1	5	GN=C21orf2	0.319154	0.149969	0.544503	0.248886	0.00384192	DOWN
982	11.39	12.06	55.6	40.3	28.73	sp|P30042|ES1_HUMAN	ES1 protein homolog, mitochondrial OS=Homo sapiens GN=C21orf33 PE=1 SV=3	6	GN=C21orf33	0.353183	0.310456	0.469894	0.420727	0.000421362	DOWN
498	19.79	24.71	32.26	12	7.611	sp|Q68DN1|CB016_HUMAN	Uncharacterized protein C2orf16 OS=Homo sapiens GN=C2orf16 PE=2 SV=3	11	GN=C2orf16	0.299226	0.224906	0.205116	0.152757	0.000129278	DOWN
2169	4.12	4.3	23.71	19.07	14.43	sp|A8MZ97|CB074_HUMAN	Uncharacterized protein C2orf74 OS=Homo sapiens GN=C2orf74 PE=4 SV=3	2	GN=C2orf74	0.366438	0.420727	0.559758	0.642688	0.00415941	DOWN
1372	8.08	9	24.1	13.25	8.778	sp|A6NN90|CB081_HUMAN	Uncharacterized protein C2orf81 OS=Homo sapiens GN=C2orf81 PE=3 SV=2	4	GN=C2orf81	0.496592	0.210863	0.619441	0.260615	0.00835824	DOWN
1622	6.52	6.56	72.63	68.42	55.79	sp|Q9BSF0|SMAKA_HUMAN	Small membrane A-kinase anchor protein OS=Homo sapiens GN=C2orf88 PE=1 SV=2	4	GN=C2orf88	0.570164	0.57544	0.529663	0.539511	3.53809e-05	DOWN
1713	6.08	6.29	61.9	30.61	23.13	sp|A4QMS7|CE049_HUMAN	Uncharacterized protein C5orf49 OS=Homo sapiens GN=C5orf49 PE=2 SV=1	3	GN=C5orf49	0.436516	0.376704	0.394457	0.343558	6.95039e-05	DOWN
2851	2.13	3.83	28.9	12.18	5.099	sp|A6NFR6|CE060_HUMAN	Putative uncharacterized protein C5orf60 OS=Homo sapiens GN=C5orf60 PE=1 SV=2	2	GN=C5orf60	0.376704	0.283139	0.319154	0.239883	0.000158264	DOWN
375	24.08	28.45	60.75	36.06	29.31	sp|Q5SRN2|CF010_HUMAN	Uncharacterized protein C6orf10 OS=Homo sapiens GN=C6orf10 PE=2 SV=3	15	GN=C6orf10	0.220801	0.114815	0.199526	0.103753	9.52925e-05	DOWN
837	13.29	18	58.36	34.04	30.7	sp|Q5TEZ5|CF163_HUMAN	Uncharacterized protein C6orf163 OS=Homo sapiens GN=C6orf163 PE=4 SV=2	14	GN=C6orf163	0.280543	0.139316	0.432514	0.20893	0.00133852	DOWN
1024	10.94	12.25	30	18.81	12.2	sp|Q8N865|CG031_HUMAN	Uncharacterized protein C7orf31 OS=Homo sapiens GN=C7orf31 PE=1 SV=3	6	GN=C7orf31	0.301995	0.331131	0.465586	0.534564	0.00173025	DOWN
1643	6.4	6.66	55.34	28.16	20.87	sp|Q8IZ16|CG061_HUMAN	Uncharacterized protein C7orf61 OS=Homo sapiens GN=C7orf61 PE=2 SV=1	4	GN=C7orf61	0.175388	0.0928966	0.231207	0.11272	0.000112122	DOWN
1868	5.28	5.37	54.41	33.82	22.79	sp|Q5BN46|CI116_HUMAN	UPF0691 protein C9orf116 OS=Homo sapiens GN=C9orf116 PE=1 SV=1	3	GN=C9orf116	0.625173	0.363078	0.794328	0.457088	0.0190026	DOWN
1168	9.77	10.43	53.28	26.64	21.4	sp|Q5VTT2|CI135_HUMAN	Protein C9orf135 OS=Homo sapiens GN=C9orf135 PE=1 SV=1	5	GN=C9orf135	0.301995	0.461318	0.496592	0.83946	0.0246086	DOWN
522	19.29	20.14	65.38	58.85	50.38	sp|P00918|CAH2_HUMAN	Carbonic anhydrase 2 OS=Homo sapiens GN=CA2 PE=1 SV=2	15	GN=CA2	0.226986	0.145881	0.246604	0.148594	7.46274e-05	DOWN
827	13.45	15.42	45.19	37.5	29.81	sp|P22748|CAH4_HUMAN	Carbonic anhydrase 4 OS=Homo sapiens GN=CA4 PE=1 SV=2	9	GN=CA4	0.47863	0.280543	0.60256	0.353183	0.00399805	DOWN
2230	4.01	9.1	46.59	18.1	9.496	sp|Q9H9S4|CB39L_HUMAN	Calcium-binding protein 39-like OS=Homo sapiens GN=CAB39L PE=1 SV=3	4	GN=CAB39L	2.46604	2.05116	2.12814	1.77011	0.00453399	UP
173	36.53	39.43	61.05	47.87	41.78	sp|O75952|CABYR_HUMAN	Calcium-binding tyrosine phosphorylation-regulated protein OS=Homo sapiens GN=CABYR PE=1 SV=2	28	GN=CABYR	0.0564937	0.118032	0.0801678	0.164437	4.01982e-05	DOWN
1292	8.65	11.94	24.61	7.13	3.826	sp|Q9NY47|CA2D2_HUMAN	Voltage-dependent calcium channel subunit alpha-2/delta-2 OS=Homo sapiens GN=CACNA2D2 PE=1 SV=2	4	GN=CACNA2D2	0.148594	0.122462	0.20893	0.180302	2.51426e-05	DOWN
242	30.83	32.18	98.66	92.62	91.28	sp|P0DP25|CALM3_HUMAN	Calmodulin-3 OS=Homo sapiens GN=CALM3 PE=1 SV=1	24	GN=CALM3	0.194089	0.149969	0.325087	0.253513	0.000262514	DOWN
69	56.43	64.86	52.85	34.88	23.9	sp|Q86VP6|CAND1_HUMAN	Cullin-associated NEDD8-dissociated protein 1 OS=Homo sapiens GN=CAND1 PE=1 SV=2	29	GN=CAND1	0.251189	0.296483	0.398107	0.461318	0.000862699	DOWN
283	28.45	29.79	43.92	27.7	23.99	sp|P27824|CALX_HUMAN	Calnexin OS=Homo sapiens GN=CANX PE=1 SV=2	16	GN=CANX	5.39511	5.64937	3.10456	3.25087	0.0159944	UP
690	15.64	18.57	40.48	21.57	11.34	sp|P07384|CAN1_HUMAN	Calpain-1 catalytic subunit OS=Homo sapiens GN=CAPN1 PE=1 SV=1	7	GN=CAPN1	3.16228	2.83139	1.94089	1.7378	0.0257598	UP
877	12.76	16.37	35.18	17.05	11.77	sp|Q9UMQ6|CAN11_HUMAN	Calpain-11 OS=Homo sapiens GN=CAPN11 PE=2 SV=2	7	GN=CAPN11	0.413047	0.642688	0.501187	0.772681	0.0132609	DOWN
1828	5.5	12.9	33.14	16	7.857	sp|P17655|CAN2_HUMAN	Calpain-2 catalytic subunit OS=Homo sapiens GN=CAPN2 PE=1 SV=6	6	GN=CAPN2	1.5417	1.85353	1.85353	2.14783	0.0063376	UP
526	19.16	20.21	68.23	46.15	40.13	sp|Q96KX2|CAZA3_HUMAN	F-actin-capping protein subunit alpha-3 OS=Homo sapiens GN=CAPZA3 PE=1 SV=2	11	GN=CAPZA3	0.121339	0.133045	0.220801	0.242103	0.000112678	DOWN
388	23.58	25.13	63.54	57.76	48.01	sp|P47756|CAPZB_HUMAN	F-actin-capping protein subunit beta OS=Homo sapiens GN=CAPZB PE=1 SV=4	22	GN=CAPZB	0.501187	0.267917	0.636796	0.343558	0.0064137	DOWN
897	12.43	17.98	41.62	18.85	12.01	sp|Q6TDU7|CASC1_HUMAN	Protein CASC1 OS=Homo sapiens GN=CASC1 PE=2 SV=2	8	GN=CASC1	0.359749	0.147231	0.515229	0.210863	0.00350942	DOWN
2380	3.57	4.48	36.82	10.11	6.859	sp|P42574|CASP3_HUMAN	Caspase-3 OS=Homo sapiens GN=CASP3 PE=1 SV=2	2	GN=CASP3	1.65959	1.51356	1.6293	1.48594	0.000892631	UP
2223	4.02	4.31	33	16	14	sp|Q9NTU4|CTSRZ_HUMAN	Cation channel sperm-associated protein subunit zeta OS=Homo sapiens GN=CATSPERZ PE=2 SV=1	2	GN=CATSPERZ	0.524808	0.322107	0.501187	0.301995	0.00208676	DOWN
1455	7.45	8.5	43.17	33.88	19.67	sp|Q13185|CBX3_HUMAN	Chromobox protein homolog 3 OS=Homo sapiens GN=CBX3 PE=1 SV=4	4	GN=CBX3	4.36516	2.37684	6.79204	3.56451	0.0392299	UP
1086	10.4	15.88	46.42	25.73	18.3	sp|Q9H0I3|CC113_HUMAN	Coiled-coil domain-containing protein 113 OS=Homo sapiens GN=CCDC113 PE=1 SV=1	8	GN=CCDC113	0.363078	0.293765	0.270396	0.220801	0.000156328	DOWN
986	11.35	17.18	47.01	24.63	13.28	sp|Q96M63|CC114_HUMAN	Coiled-coil domain-containing protein 114 OS=Homo sapiens GN=CCDC114 PE=1 SV=3	8	GN=CCDC114	0.237684	0.214783	0.277971	0.251189	1.17955e-05	DOWN
1711	6.08	9.2	26.41	13.79	10.49	sp|Q8IYX3|CC116_HUMAN	Coiled-coil domain-containing protein 116 OS=Homo sapiens GN=CCDC116 PE=1 SV=2	4	GN=CCDC116	0.383707	0.288403	0.794328	0.586138	0.0227052	DOWN
76	54.31	59.63	52.43	34.49	28.51	sp|Q96JN2|CC136_HUMAN	Coiled-coil domain-containing protein 136 OS=Homo sapiens GN=CCDC136 PE=1 SV=3	30	GN=CCDC136	0.224906	0.104713	0.246604	0.111686	0.000197174	DOWN
1930	4.97	21.7	48.48	16.44	3.874	sp|Q8IYE0|CC146_HUMAN	Coiled-coil domain-containing protein 146 OS=Homo sapiens GN=CCDC146 PE=1 SV=2	5	GN=CCDC146	0.704693	0.313329	0.539511	0.244343	0.0137954	DOWN
842	13.25	18.25	45.04	20	12.27	sp|A5D8V7|CC151_HUMAN	Coiled-coil domain-containing protein 151 OS=Homo sapiens GN=CCDC151 PE=1 SV=1	7	GN=CCDC151	0.30479	0.20893	0.291072	0.199526	0.000105867	DOWN
674	15.92	27.5	34.68	13.93	8.266	sp|Q5M9N0|CD158_HUMAN	Coiled-coil domain-containing protein 158 OS=Homo sapiens GN=CCDC158 PE=2 SV=2	9	GN=CCDC158	0.405508	0.349945	0.510505	0.448745	0.000457068	DOWN
408	22.72	26.5	51.09	29.89	17.75	sp|Q0VFZ6|CC173_HUMAN	Coiled-coil domain-containing protein 173 OS=Homo sapiens GN=CCDC173 PE=2 SV=2	11	GN=CCDC173	0.413047	0.144544	0.346737	0.121339	0.00199356	DOWN
675	15.92	20.04	49.81	29.59	13.67	sp|Q5T5S1|CC183_HUMAN	Coiled-coil domain-containing protein 183 OS=Homo sapiens GN=CCDC183 PE=2 SV=3	7	GN=CCDC183	0.313329	0.229087	0.319154	0.231207	8.81508e-05	DOWN
1056	10.72	13.43	42.29	25.12	16.92	sp|H7C350|CC188_HUMAN	Coiled-coil domain-containing protein 188 OS=Homo sapiens GN=CCDC188 PE=3 SV=2	6	GN=CCDC188	0.172187	0.147231	0.242103	0.210863	3.84083e-05	DOWN
1078	10.47	11.9	37.5	17.07	9.909	sp|Q2M243|CCD27_HUMAN	Coiled-coil domain-containing protein 27 OS=Homo sapiens GN=CCDC27 PE=2 SV=2	5	GN=CCDC27	0.246604	0.246604	0.340408	0.337287	0.000117195	DOWN
644	16.66	25.72	44.31	17.64	9.989	sp|Q9UFE4|CCD39_HUMAN	Coiled-coil domain-containing protein 39 OS=Homo sapiens GN=CCDC39 PE=2 SV=3	10	GN=CCDC39	0.226986	0.246604	0.363078	0.394457	0.000475015	DOWN
1403	7.89	9.57	56.96	35.13	15.51	sp|Q96M95|CCD42_HUMAN	Coiled-coil domain-containing protein 42 OS=Homo sapiens GN=CCDC42 PE=1 SV=2	4	GN=CCDC42	0.597035	0.505825	0.57544	0.501187	0.000332418	DOWN
2255	4	4.33	51.39	18.06	18.06	sp|Q4VC31|CCD58_HUMAN	Coiled-coil domain-containing protein 58 OS=Homo sapiens GN=CCDC58 PE=1 SV=1	2	GN=CCDC58	0.519996	0.390841	0.636796	0.483059	0.00234532	DOWN
298	26.96	33.29	52.22	34.46	23.45	sp|Q8NA47|CCD63_HUMAN	Coiled-coil domain-containing protein 63 OS=Homo sapiens GN=CCDC63 PE=2 SV=1	15	GN=CCDC63	0.170608	0.205116	0.158489	0.183654	3.95968e-06	DOWN
1053	10.73	12.87	44.01	20.25	11.57	sp|Q8IXS2|CCD65_HUMAN	Coiled-coil domain-containing protein 65 OS=Homo sapiens GN=CCDC65 PE=1 SV=2	6	GN=CCDC65	0.37325	0.158489	0.510505	0.21677	0.00327857	DOWN
1140	9.99	20.8	31.7	11.19	4.982	sp|Q96M83|CCDC7_HUMAN	Coiled-coil domain-containing protein 7 OS=Homo sapiens GN=CCDC7 PE=2 SV=3	8	GN=CCDC7	0.619441	0.299226	0.597035	0.291072	0.00902558	DOWN
1512	7.1	8.41	46.85	30.31	14.57	sp|Q9GZT6|CC90B_HUMAN	Coiled-coil domain-containing protein 90B, mitochondrial OS=Homo sapiens GN=CCDC90B PE=1 SV=2	4	GN=CCDC90B	0.359749	0.356451	0.428549	0.436516	9.94868e-05	DOWN
132	41.84	44.83	53.4	48.98	42.35	sp|Q13939|CALI_HUMAN	Calicin OS=Homo sapiens GN=CCIN PE=2 SV=3	31	GN=CCIN	0.10666	0.0870964	0.180302	0.143219	2.91174e-05	DOWN
113	45.55	51.68	82.24	68.79	55.33	sp|P78371|TCPB_HUMAN	T-complex protein 1 subunit beta OS=Homo sapiens GN=CCT2 PE=1 SV=4	34	GN=CCT2	0.387258	0.461318	0.613762	0.731139	0.00989684	DOWN
88	50.42	55.87	80.15	60.48	49.17	sp|P50991|TCPD_HUMAN	T-complex protein 1 subunit delta OS=Homo sapiens GN=CCT4 PE=1 SV=4	33	GN=CCT4	0.409261	0.554626	0.544503	0.744732	0.00796295	DOWN
473	20.7	39.71	67.74	47.74	40	sp|Q92526|TCPW_HUMAN	T-complex protein 1 subunit zeta-2 OS=Homo sapiens GN=CCT6B PE=1 SV=5	22	GN=CCT6B	0.0847227	0.148594	0.114815	0.199526	5.09891e-05	DOWN
3064	2.01	2.2	21.17	15.56	10.71	sp|P15529|MCP_HUMAN	Membrane cofactor protein OS=Homo sapiens GN=CD46 PE=1 SV=3	3	GN=CD46	0.175388	0.331131	0.291072	0.564937	0.003979	DOWN
1900	5.13	5.89	23.84	12.07	8.669	sp|Q08722|CD47_HUMAN	Leukocyte surface antigen CD47 OS=Homo sapiens GN=CD47 PE=1 SV=1	3	GN=CD47	0.570164	0.199526	0.685488	0.246604	0.0171613	DOWN
1255	8.95	9.3	31.76	16.54	12.34	sp|P08174|DAF_HUMAN	Complement decay-accelerating factor OS=Homo sapiens GN=CD55 PE=1 SV=4	4	GN=CD55	0.444631	0.180302	0.613762	0.248886	0.00773176	DOWN
2813	2.17	4.65	29.18	5.86	2.618	sp|Q99459|CDC5L_HUMAN	Cell division cycle 5-like protein OS=Homo sapiens GN=CDC5L PE=1 SV=2	3	GN=CDC5L	1.2942	1.2942	1.8197	1.8197	0.0349665	UP
2095	4.3	4.48	36.7	27.13	25	sp|Q96T59|CDRTF_HUMAN	CMT1A duplicated region transcript 15 protein OS=Homo sapiens GN=CDRT15 PE=2 SV=1	3	GN=CDRT15	0.440555	0.37325	0.704693	0.597035	0.00816025	DOWN
577	17.8	36.56	50.79	19.3	8.596	sp|Q66GS9|CP135_HUMAN	Centrosomal protein of 135 kDa OS=Homo sapiens GN=CEP135 PE=1 SV=2	11	GN=CEP135	0.461318	0.301995	0.461318	0.30479	0.00086993	DOWN
2370	3.59	5.05	32.5	11.06	3.015	sp|Q8NHQ1|CEP70_HUMAN	Centrosomal protein of 70 kDa OS=Homo sapiens GN=CEP70 PE=1 SV=2	2	GN=CEP70	0.42462	0.197697	0.524808	0.244343	0.00340794	DOWN
2605	2.67	4.97	21.85	7.284	4.552	sp|Q8TAP6|CEP76_HUMAN	Centrosomal protein of 76 kDa OS=Homo sapiens GN=CEP76 PE=1 SV=1	3	GN=CEP76	0.0353183	0.0387258	0.0564937	0.0660693	9.99356e-07	DOWN
2484	3.1	3.42	30.23	13.95	9.302	sp|Q12798|CETN1_HUMAN	Centrin-1 OS=Homo sapiens GN=CETN1 PE=1 SV=1	2	GN=CETN1	0.248886	0.49204	0.328095	0.666807	0.00881724	DOWN
1779	5.79	10.97	32.24	12.77	8.02	sp|Q494V2|CP100_HUMAN	Cilia- and flagella-associated protein 100 OS=Homo sapiens GN=CFAP100 PE=2 SV=1	6	GN=CFAP100	0.390841	0.220801	0.544503	0.299226	0.00275942	DOWN
1020	10.98	15.75	41.92	20.38	10.19	sp|Q5JU67|CF157_HUMAN	Cilia- and flagella-associated protein 157 OS=Homo sapiens GN=CFAP157 PE=2 SV=1	5	GN=CFAP157	0.380189	0.16293	0.376704	0.165959	0.00131096	DOWN
845	13.21	13.87	39.53	32.56	30.9	sp|Q6P656|CF161_HUMAN	Cilia- and flagella-associated protein 161 OS=Homo sapiens GN=CFAP161 PE=2 SV=1	9	GN=CFAP161	0.356451	0.190546	0.390841	0.207014	0.000793352	DOWN
3297	1.72	3.58	22.22	7.31	4.386	sp|Q96G28|CFA36_HUMAN	Cilia- and flagella-associated protein 36 OS=Homo sapiens GN=CFAP36 PE=1 SV=2	2	GN=CFAP36	1.61436	1.8197	1.45881	1.64437	0.00333392	UP
404	22.92	29.42	31.35	14.41	8.468	sp|Q8NDM7|CFA43_HUMAN	Cilia- and flagella-associated protein 43 OS=Homo sapiens GN=CFAP43 PE=2 SV=3	11	GN=CFAP43	0.440555	0.275423	0.660694	0.409261	0.00616228	DOWN
1514	7.09	10.89	25.56	7.637	5.193	sp|Q96MT7|CFA44_HUMAN	Cilia- and flagella-associated protein 44 OS=Homo sapiens GN=CFAP44 PE=1 SV=1	5	GN=CFAP44	0.383707	0.20893	0.49204	0.260615	0.00187356	DOWN
1809	5.63	13.54	24.94	6.998	2.247	sp|Q8IYW2|CFA46_HUMAN	Cilia- and flagella-associated protein 46 OS=Homo sapiens GN=CFAP46 PE=2 SV=3	7	GN=CFAP46	0.60256	0.483059	0.717794	0.57544	0.00356015	DOWN
1138	10.02	17.73	24.27	6.931	2.708	sp|Q6ZTR5|CFA47_HUMAN	Cilia- and flagella-associated protein 47 OS=Homo sapiens GN=CFAP47 PE=2 SV=4	7	GN=CFAP47	0.398107	0.255859	0.660694	0.428549	0.00670847	DOWN
311	26.68	33.81	53.23	40.97	30.97	sp|Q8N1V2|CFA52_HUMAN	Cilia- and flagella-associated protein 52 OS=Homo sapiens GN=CFAP52 PE=1 SV=3	19	GN=CFAP52	0.244343	0.192309	0.405508	0.316228	0.000598993	DOWN
429	22.25	25.79	57.78	28.79	22.96	sp|Q96M91|CFA53_HUMAN	Cilia- and flagella-associated protein 53 OS=Homo sapiens GN=CFAP53 PE=1 SV=2	12	GN=CFAP53	0.310456	0.113763	0.394457	0.145881	0.00146583	DOWN
94	49.65	54.02	49.92	28	19.76	sp|Q96MR6|CFA57_HUMAN	Cilia- and flagella-associated protein 57 OS=Homo sapiens GN=CFAP57 PE=2 SV=3	21	GN=CFAP57	0.291072	0.147231	0.440555	0.222843	0.00137122	DOWN
140	40.66	47.95	61.01	37.84	23.39	sp|Q5T655|CFA58_HUMAN	Cilia- and flagella-associated protein 58 OS=Homo sapiens GN=CFAP58 PE=1 SV=1	20	GN=CFAP58	0.301995	0.127057	0.331131	0.139316	0.000706108	DOWN
1193	9.53	12.44	26.84	7.437	4.608	sp|Q8NHU2|CFA61_HUMAN	Cilia- and flagella-associated protein 61 OS=Homo sapiens GN=CFAP61 PE=2 SV=3	6	GN=CFAP61	0.420727	0.299226	0.765597	0.544503	0.0158413	DOWN
1442	7.6	11.18	18.96	5.714	2.545	sp|Q6ZU64|CFA65_HUMAN	Cilia- and flagella-associated protein 65 OS=Homo sapiens GN=CFAP65 PE=1 SV=2	5	GN=CFAP65	0.185353	0.301995	0.313329	0.519996	0.00237828	DOWN
887	12.57	17.17	30.15	12.4	5.888	sp|Q5T0N1|CFA70_HUMAN	Cilia- and flagella-associated protein 70 OS=Homo sapiens GN=CFAP70 PE=2 SV=3	8	GN=CFAP70	0.570164	0.343558	0.824138	0.496592	0.0217571	DOWN
813	13.73	14.92	57.81	38.12	26.25	sp|Q6ZQR2|CFA77_HUMAN	Cilia- and flagella-associated protein 77 OS=Homo sapiens GN=CFAP77 PE=1 SV=1	8	GN=CFAP77	0.37325	0.20893	0.214783	0.121339	0.000684123	DOWN
1539	6.94	7.6	67.66	32.77	23.83	sp|Q9BRQ6|MIC25_HUMAN	MICOS complex subunit MIC25 OS=Homo sapiens GN=CHCHD6 PE=1 SV=1	4	GN=CHCHD6	0.226986	0.394457	0.237684	0.440555	0.00112268	DOWN
770	14.36	15.27	46.97	19.87	18.35	sp|Q8NE62|CHDH_HUMAN	Choline dehydrogenase, mitochondrial OS=Homo sapiens GN=CHDH PE=1 SV=2	9	GN=CHDH	0.334195	0.255859	0.505825	0.401791	0.00130622	DOWN
1825	5.52	7.97	52.11	25.35	18.78	sp|Q9UQN3|CHM2B_HUMAN	Charged multivesicular body protein 2b OS=Homo sapiens GN=CHMP2B PE=1 SV=1	5	GN=CHMP2B	2.42103	3.80189	1.6293	2.55859	0.0375917	UP
1410	7.85	8.59	49.55	26.34	21.43	sp|Q9H444|CHM4B_HUMAN	Charged multivesicular body protein 4b OS=Homo sapiens GN=CHMP4B PE=1 SV=1	5	GN=CHMP4B	3.7325	4.20727	2.0893	2.39883	0.0259234	UP
1475	7.32	8.48	64.81	47.22	43.52	sp|Q9NZ45|CISD1_HUMAN	CDGSH iron-sulfur domain-containing protein 1 OS=Homo sapiens GN=CISD1 PE=1 SV=1	6	GN=CISD1	0.319154	0.296483	0.340408	0.328095	5.6114e-06	DOWN
607	17.2	17.97	58.09	49.38	43.98	sp|O00299|CLIC1_HUMAN	Chloride intracellular channel protein 1 OS=Homo sapiens GN=CLIC1 PE=1 SV=4	14	GN=CLIC1	5.91562	6.19441	2.91072	2.96483	0.0303761	UP
197	34.33	36.46	38.02	25.05	20.46	sp|Q96JQ2|CLMN_HUMAN	Calmin OS=Homo sapiens GN=CLMN PE=1 SV=1	20	GN=CLMN	0.469894	0.195884	0.334195	0.138038	0.00237154	DOWN
16	104.45	108.54	53.91	37.85	32.3	sp|Q00610|CLH1_HUMAN	Clathrin heavy chain 1 OS=Homo sapiens GN=CLTC PE=1 SV=5	62	GN=CLTC	1.85353	2.65461	1.70608	2.46604	0.0147758	UP
44	68.26	70.75	73.05	59.91	52.56	sp|P10909|CLUS_HUMAN	Clusterin OS=Homo sapiens GN=CLU PE=1 SV=1	71	GN=CLU	1.94089	2.99226	1.95885	3.01995	0.016766	UP
1838	5.42	6.14	30.29	17.65	13.53	sp|Q8N0X4|CLYBL_HUMAN	Citramalyl-CoA lyase, mitochondrial OS=Homo sapiens GN=CLYBL PE=1 SV=2	4	GN=CLYBL	0.452898	0.398107	0.737904	0.642688	0.0115364	DOWN
2723	2.32	4.12	39.2	24	24	sp|Q8N9A8|NEPR1_HUMAN	Nuclear envelope phosphatase-regulatory subunit 1 OS=Homo sapiens GN=CNEP1R1 PE=1 SV=1	3	GN=CNEP1R1	0.619441	0.554626	0.744732	0.672977	0.00316433	DOWN
1565	6.81	12.01	41.09	21.62	9.264	sp|P09543|CN37_HUMAN	2',3'-cyclic-nucleotide 3'-phosphodiesterase OS=Homo sapiens GN=CNP PE=1 SV=2	5	GN=CNP	1.92309	2.37684	1.52757	1.85353	0.013379	UP
403	22.94	30.79	40.71	21.93	16.05	sp|P53618|COPB_HUMAN	Coatomer subunit beta OS=Homo sapiens GN=COPB1 PE=1 SV=3	13	GN=COPB1	1.57036	2.65461	1.41906	2.48886	0.0461568	UP
2523	2.97	5.53	28.37	15.37	8.983	sp|Q9UNS2|CSN3_HUMAN	COP9 signalosome complex subunit 3 OS=Homo sapiens GN=COPS3 PE=1 SV=3	4	GN=COPS3	1.48594	1.83654	1.34276	1.65959	0.0122321	UP
432	22.16	24.41	58.13	50	34.24	sp|Q9BT78|CSN4_HUMAN	COP9 signalosome complex subunit 4 OS=Homo sapiens GN=COPS4 PE=1 SV=1	11	GN=COPS4	0.270396	0.457088	0.413047	0.691831	0.00848223	DOWN
884	12.64	14.37	65.68	49.7	35.5	sp|P13073|COX41_HUMAN	Cytochrome c oxidase subunit 4 isoform 1, mitochondrial OS=Homo sapiens GN=COX4I1 PE=1 SV=1	9	GN=COX4I1	0.322107	0.363078	0.340408	0.387258	2.28401e-05	DOWN
965	11.57	14.82	62	50	27.33	sp|P20674|COX5A_HUMAN	Cytochrome c oxidase subunit 5A, mitochondrial OS=Homo sapiens GN=COX5A PE=1 SV=2	9	GN=COX5A	0.199526	0.127057	0.277971	0.169044	0.000135206	DOWN
817	13.65	13.94	68.99	53.49	38.76	sp|P10606|COX5B_HUMAN	Cytochrome c oxidase subunit 5B, mitochondrial OS=Homo sapiens GN=COX5B PE=1 SV=2	9	GN=COX5B	0.608135	0.448745	0.679204	0.496592	0.00349467	DOWN
1564	6.83	6.84	75.58	65.12	55.81	sp|P14854|CX6B1_HUMAN	Cytochrome c oxidase subunit 6B1 OS=Homo sapiens GN=COX6B1 PE=1 SV=2	6	GN=COX6B1	0.457088	0.30479	0.625173	0.420727	0.00369918	DOWN
1108	10.22	11.91	41.73	20.86	18.71	sp|P15086|CBPB1_HUMAN	Carboxypeptidase B OS=Homo sapiens GN=CPB1 PE=1 SV=4	6	GN=CPB1	0.251189	0.285759	0.448745	0.519996	0.00233754	DOWN
213	33.05	38.6	37.68	21.45	16.16	sp|O75976|CBPD_HUMAN	Carboxypeptidase D OS=Homo sapiens GN=CPD PE=1 SV=2	17	GN=CPD	0.229087	0.144544	0.37325	0.226986	0.000539164	DOWN
1990	4.69	5.04	31.53	21.97	10.83	sp|Q9BRF8|CPPED_HUMAN	Serine/threonine-protein phosphatase CPPED1 OS=Homo sapiens GN=CPPED1 PE=1 SV=3	2	GN=CPPED1	2.70396	1.55597	2.53513	1.45881	0.0461702	UP
2222	4.02	4.36	18.51	6.715	4.9	sp|Q16630|CPSF6_HUMAN	Cleavage and polyadenylation specificity factor subunit 6 OS=Homo sapiens GN=CPSF6 PE=1 SV=2	2	GN=CPSF6	1.85353	1.39316	1.78649	1.35519	0.019255	UP
162	37.59	39.61	49.35	33.68	27.46	sp|Q92523|CPT1B_HUMAN	Carnitine O-palmitoyltransferase 1, muscle isoform OS=Homo sapiens GN=CPT1B PE=1 SV=2	22	GN=CPT1B	0.334195	0.157036	0.613762	0.280543	0.00658351	DOWN
189	35	37.74	53.34	37.99	34.04	sp|P23786|CPT2_HUMAN	Carnitine O-palmitoyltransferase 2, mitochondrial OS=Homo sapiens GN=CPT2 PE=1 SV=2	19	GN=CPT2	0.30479	0.17378	0.420727	0.237684	0.000866913	DOWN
1401	7.9	8.48	50	35.05	30.84	sp|Q5TA50|CPTP_HUMAN	Ceramide-1-phosphate transfer protein OS=Homo sapiens GN=CPTP PE=1 SV=1	5	GN=CPTP	0.136773	0.139316	0.319154	0.310456	0.000624356	DOWN
637	16.81	18.37	43.7	28.15	22.27	sp|Q9H3G5|CPVL_HUMAN	Probable serine carboxypeptidase CPVL OS=Homo sapiens GN=CPVL PE=1 SV=2	11	GN=CPVL	0.105682	0.18197	0.0731139	0.113763	3.84237e-05	DOWN
372	24.18	28.71	43.13	26.2	19.65	sp|P43155|CACP_HUMAN	Carnitine O-acetyltransferase OS=Homo sapiens GN=CRAT PE=1 SV=5	13	GN=CRAT	0.229087	0.172187	0.376704	0.280543	0.000448309	DOWN
1093	10.33	10.54	37.04	27.16	21.81	sp|P16562|CRIS2_HUMAN	Cysteine-rich secretory protein 2 OS=Homo sapiens GN=CRISP2 PE=1 SV=1	7	GN=CRISP2	0.231207	0.337287	0.159956	0.233346	0.000242834	DOWN
1545	6.9	7.17	35.92	22.04	17.55	sp|P54108|CRIS3_HUMAN	Cysteine-rich secretory protein 3 OS=Homo sapiens GN=CRISP3 PE=1 SV=1	4	GN=CRISP3	3.22107	2.88403	2.18776	1.97697	0.0126056	UP
775	14.32	15.08	28.14	17.7	14.37	sp|Q9NQ79|CRAC1_HUMAN	Cartilage acidic protein 1 OS=Homo sapiens GN=CRTAC1 PE=1 SV=2	8	GN=CRTAC1	1.87068	2.63027	1.87068	2.58226	0.0100711	UP
951	11.8	13.58	36.09	14.16	7.769	sp|O75534|CSDE1_HUMAN	Cold shock domain-containing protein E1 OS=Homo sapiens GN=CSDE1 PE=1 SV=2	5	GN=CSDE1	1.87068	3.37287	1.52757	2.77971	0.045983	UP
859	12.98	13.42	59.35	34.72	23.44	sp|P48729|KC1A_HUMAN	Casein kinase I isoform alpha OS=Homo sapiens GN=CSNK1A1 PE=1 SV=2	7	GN=CSNK1A1	0.461318	0.313329	0.524808	0.359749	0.00118461	DOWN
445	21.85	23.64	51.66	38.11	36.57	sp|P68400|CSK21_HUMAN	Casein kinase II subunit alpha OS=Homo sapiens GN=CSNK2A1 PE=1 SV=1	15	GN=CSNK2A1	0.20893	0.172187	0.192309	0.158489	5.51632e-06	DOWN
572	17.88	21.23	51.43	38.57	32.29	sp|P19784|CSK22_HUMAN	Casein kinase II subunit alpha' OS=Homo sapiens GN=CSNK2A2 PE=1 SV=1	11	GN=CSNK2A2	0.524808	0.758578	0.457088	0.666807	0.00997667	DOWN
930	12.06	12.23	59.07	50.7	38.14	sp|P67870|CSK2B_HUMAN	Casein kinase II subunit beta OS=Homo sapiens GN=CSNK2B PE=1 SV=1	9	GN=CSNK2B	0.316228	0.199526	0.483059	0.316228	0.00140848	DOWN
1213	9.35	9.78	48.96	36.81	33.33	sp|Q5JQC4|CT47A_HUMAN	Cancer/testis antigen 47A OS=Homo sapiens GN=CT47A1 PE=2 SV=1	6	GN=CT47A1	0.465586	0.737904	0.322107	0.496592	0.0105455	DOWN
1746	6	6.08	49.56	34.51	34.51	sp|Q5H943|KKLC1_HUMAN	Kita-kyushu lung cancer antigen 1 OS=Homo sapiens GN=CT83 PE=1 SV=1	5	GN=CT83	0.380189	0.224906	0.390841	0.237684	0.000584614	DOWN
465	20.94	24.44	45.45	30.17	23.76	sp|Q9UBX1|CATF_HUMAN	Cathepsin F OS=Homo sapiens GN=CTSF PE=1 SV=1	13	GN=CTSF	0.124738	0.188799	0.220801	0.349945	0.000489563	DOWN
2690	2.4	2.46	21.45	8.911	5.611	sp|Q9UBR2|CATZ_HUMAN	Cathepsin Z OS=Homo sapiens GN=CTSZ PE=1 SV=1	2	GN=CTSZ	2.03236	1.97697	1.38038	1.34276	0.035005	UP
632	16.91	19.8	35.17	20.54	11.81	sp|Q13617|CUL2_HUMAN	Cullin-2 OS=Homo sapiens GN=CUL2 PE=1 SV=2	8	GN=CUL2	0.660694	0.505825	0.847227	0.642688	0.0173256	DOWN
54	61.88	66.17	57.03	45.96	41.02	sp|Q13618|CUL3_HUMAN	Cullin-3 OS=Homo sapiens GN=CUL3 PE=1 SV=2	33	GN=CUL3	0.420727	0.272898	0.409261	0.267917	0.000559666	DOWN
1249	8.99	9.33	50.18	28.94	24.91	sp|Q9NTM9|CUTC_HUMAN	Copper homeostasis protein cutC homolog OS=Homo sapiens GN=CUTC PE=1 SV=1	5	GN=CUTC	0.328095	0.401791	0.340408	0.440555	0.000167867	DOWN
2447	3.25	3.63	24.41	16.14	14.57	sp|Q9H2A7|CXL16_HUMAN	C-X-C motif chemokine 16 OS=Homo sapiens GN=CXCL16 PE=2 SV=4	2	GN=CXCL16	0.625173	0.343558	0.60256	0.340408	0.00695935	DOWN
1783	5.79	7.57	28.53	18.28	10.8	sp|Q5JRM2|CX066_HUMAN	Uncharacterized protein CXorf66 OS=Homo sapiens GN=CXorf66 PE=2 SV=1	4	GN=CXorf66	0.190546	0.161436	0.157036	0.15417	2.23785e-06	DOWN
355	24.92	27.73	69.2	60.87	40.58	sp|Q6BCY4|NB5R2_HUMAN	NADH-cytochrome b5 reductase 2 OS=Homo sapiens GN=CYB5R2 PE=1 SV=1	20	GN=CYB5R2	0.293765	0.183654	0.226986	0.135519	0.000168545	DOWN
926	12.1	12.88	52.92	38.46	32.31	sp|P08574|CY1_HUMAN	Cytochrome c1, heme protein, mitochondrial OS=Homo sapiens GN=CYC1 PE=1 SV=3	6	GN=CYC1	0.343558	0.239883	0.461318	0.331131	0.000720047	DOWN
602	17.31	20.01	41.17	20.12	17.05	sp|P35663|CYLC1_HUMAN	Cylicin-1 OS=Homo sapiens GN=CYLC1 PE=2 SV=2	11	GN=CYLC1	0.077983	0.0887156	0.0619441	0.0660693	6.16422e-07	DOWN
1857	5.34	12.36	35.19	15.19	7.442	sp|Q6PI48|SYDM_HUMAN	Aspartate--tRNA ligase, mitochondrial OS=Homo sapiens GN=DARS2 PE=1 SV=1	5	GN=DARS2	0.334195	0.277971	0.60256	0.501187	0.00466592	DOWN
2518	3	4.56	64.37	44.83	39.08	sp|P07108|ACBP_HUMAN	Acyl-CoA-binding protein OS=Homo sapiens GN=DBI PE=1 SV=2	7	GN=DBI	0.349945	0.809096	0.201372	0.461318	0.0244785	DOWN
1279	8.75	17.67	28.33	10.02	2.721	sp|Q9Y4B6|DCAF1_HUMAN	DDB1- and CUL4-associated factor 1 OS=Homo sapiens GN=DCAF1 PE=1 SV=3	6	GN=DCAF1	0.359749	0.444631	0.49204	0.625173	0.00257766	DOWN
872	12.81	15.58	37.13	30.99	23.98	sp|P61962|DCAF7_HUMAN	DDB1- and CUL4-associated factor 7 OS=Homo sapiens GN=DCAF7 PE=1 SV=1	7	GN=DCAF7	0.444631	0.630957	0.648634	0.937562	0.0461665	DOWN
90	50.26	62.59	50.16	28.01	22.38	sp|Q14203|DCTN1_HUMAN	Dynactin subunit 1 OS=Homo sapiens GN=DCTN1 PE=1 SV=3	28	GN=DCTN1	0.524808	0.648634	0.654636	0.809096	0.00994246	DOWN
365	24.51	28.17	63.09	48.13	34.66	sp|Q13561|DCTN2_HUMAN	Dynactin subunit 2 OS=Homo sapiens GN=DCTN2 PE=1 SV=4	12	GN=DCTN2	0.619441	0.510505	0.613762	0.505825	0.000795214	DOWN
1495	7.21	8.04	42.86	25.87	14.29	sp|Q96GG9|DCNL1_HUMAN	DCN1-like protein 1 OS=Homo sapiens GN=DCUN1D1 PE=1 SV=1	4	GN=DCUN1D1	0.539511	0.293765	0.483059	0.272898	0.00289274	DOWN
571	17.95	20.31	61.07	54.1	47.13	sp|Q7Z4W1|DCXR_HUMAN	L-xylulose reductase OS=Homo sapiens GN=DCXR PE=1 SV=2	11	GN=DCXR	3.63078	8.62979	3.22107	8.01678	0.0415796	UP
208	33.46	40.22	30.61	22.37	16.93	sp|Q16531|DDB1_HUMAN	DNA damage-binding protein 1 OS=Homo sapiens GN=DDB1 PE=1 SV=1	18	GN=DDB1	0.349945	0.420727	0.440555	0.534564	0.000667804	DOWN
2479	3.12	5.81	32.07	20.71	9.596	sp|Q8WTU0|DDI1_HUMAN	Protein DDI1 homolog 1 OS=Homo sapiens GN=DDI1 PE=1 SV=1	3	GN=DDI1	0.0972747	0.203236	0.114815	0.220801	0.000110016	DOWN
2634	2.58	3.11	41.53	31.36	11.02	sp|P30046|DOPD_HUMAN	D-dopachrome decarboxylase OS=Homo sapiens GN=DDT PE=1 SV=3	2	GN=DDT	0.539511	0.501187	0.510505	0.47863	3.68877e-05	DOWN
324	26.22	27.03	42.66	24.55	19.34	sp|Q92841|DDX17_HUMAN	Probable ATP-dependent RNA helicase DDX17 OS=Homo sapiens GN=DDX17 PE=1 SV=2	13	GN=DDX17	1.38038	1.80302	1.35519	1.77011	0.017577	UP
2078	4.35	7.73	35.85	7.439	3.902	sp|Q9BUQ8|DDX23_HUMAN	Probable ATP-dependent RNA helicase DDX23 OS=Homo sapiens GN=DDX23 PE=1 SV=3	4	GN=DDX23	1.72187	1.43219	1.78649	1.48594	0.00603443	UP
1791	5.74	14.19	36.32	9.772	9.772	sp|P17844|DDX5_HUMAN	Probable ATP-dependent RNA helicase DDX5 OS=Homo sapiens GN=DDX5 PE=1 SV=1	7	GN=DDX5	25.8226	23.1206	11.3763	9.28966	0.0287277	UP
172	36.64	38.61	76.12	66.87	56.72	sp|Q16698|DECR_HUMAN	2,4-dienoyl-CoA reductase, mitochondrial OS=Homo sapiens GN=DECR1 PE=1 SV=1	33	GN=DECR1	0.170608	0.148594	0.267917	0.226986	8.62851e-05	DOWN
1266	8.88	9.82	55.23	30.69	23.1	sp|Q16854|DGUOK_HUMAN	Deoxyguanosine kinase, mitochondrial OS=Homo sapiens GN=DGUOK PE=1 SV=2	4	GN=DGUOK	0.346737	0.167494	0.524808	0.253513	0.00304784	DOWN
1498	7.18	8.6	35.69	25.96	17.11	sp|Q9Y394|DHRS7_HUMAN	Dehydrogenase/reductase SDR family member 7 OS=Homo sapiens GN=DHRS7 PE=1 SV=1	6	GN=DHRS7	2.88403	2.05116	2.10863	1.49969	0.0281878	UP
484	20.44	26.45	42.52	19.37	15.22	sp|O43143|DHX15_HUMAN	Pre-mRNA-splicing factor ATP-dependent RNA helicase DHX15 OS=Homo sapiens GN=DHX15 PE=1 SV=2	11	GN=DHX15	2.31206	4.65586	2.37684	4.7863	0.0345592	UP
353	24.94	30.37	36.06	18.66	12.05	sp|Q08211|DHX9_HUMAN	ATP-dependent RNA helicase A OS=Homo sapiens GN=DHX9 PE=1 SV=4	13	GN=DHX9	8.95365	17.5388	7.44732	14.9969	0.0185413	UP
830	13.43	15.56	56.49	51.46	41.42	sp|Q9NR28|DBLOH_HUMAN	Diablo homolog, mitochondrial OS=Homo sapiens GN=DIABLO PE=1 SV=1	7	GN=DIABLO	0.432514	0.353183	0.510505	0.420727	0.000392871	DOWN
398	23.01	27.45	61.49	42.83	34.77	sp|P09622|DLDH_HUMAN	Dihydrolipoyl dehydrogenase, mitochondrial OS=Homo sapiens GN=DLD PE=1 SV=2	15	GN=DLD	0.21677	0.185353	0.325087	0.283139	0.000165812	DOWN
2097	4.29	11.03	19.26	5.47	1.88	sp|Q9Y238|DLEC1_HUMAN	Deleted in lung and esophageal cancer protein 1 OS=Homo sapiens GN=DLEC1 PE=2 SV=2	3	GN=DLEC1	0.436516	0.398107	0.554626	0.510505	0.000662094	DOWN
366	24.5	25.65	48.57	33.33	30.24	sp|P36957|ODO2_HUMAN	Dihydrolipoyllysine-residue succinyltransferase component of 2-oxoglutarate dehydrogenase complex, mitochondrial OS=Homo sapiens GN=DLST PE=1 SV=4	12	GN=DLST	0.331131	0.296483	0.452898	0.405508	0.000389671	DOWN
630	16.91	23.17	37.08	18.01	12.05	sp|Q86Y56|DAAF5_HUMAN	Dynein assembly factor 5, axonemal OS=Homo sapiens GN=DNAAF5 PE=1 SV=4	8	GN=DNAAF5	0.416869	0.625173	0.496592	0.751623	0.0101266	DOWN
18	100.97	107.76	35.49	20.92	14.71	sp|Q8WXX0|DYH7_HUMAN	Dynein heavy chain 7, axonemal OS=Homo sapiens GN=DNAH7 PE=1 SV=2	59	GN=DNAH7	0.187068	0.0937562	0.346737	0.167494	0.000637503	DOWN
185	35.27	40.14	49.79	30.9	25.89	sp|Q9UI46|DNAI1_HUMAN	Dynein intermediate chain 1, axonemal OS=Homo sapiens GN=DNAI1 PE=1 SV=1	19	GN=DNAI1	0.145881	0.0654636	0.20893	0.092045	0.000105662	DOWN
919	12.19	13.51	30.74	18.35	11.4	sp|Q9GZS0|DNAI2_HUMAN	Dynein intermediate chain 2, axonemal OS=Homo sapiens GN=DNAI2 PE=1 SV=2	6	GN=DNAI2	0.343558	0.155597	0.580764	0.258226	0.00521874	DOWN
712	15.24	18.52	50.88	36.52	27.96	sp|Q8WW22|DNJA4_HUMAN	DnaJ homolog subfamily A member 4 OS=Homo sapiens GN=DNAJA4 PE=1 SV=1	10	GN=DNAJA4	0.313329	0.205116	0.405508	0.265461	0.000475146	DOWN
1091	10.34	12.56	53.82	25	13.53	sp|P25685|DNJB1_HUMAN	DnaJ homolog subfamily B member 1 OS=Homo sapiens GN=DNAJB1 PE=1 SV=4	5	GN=DNAJB1	0.444631	0.580764	0.524808	0.685488	0.00317785	DOWN
1192	9.55	10.88	51.4	31.01	16.2	sp|Q9UBS4|DJB11_HUMAN	DnaJ homolog subfamily B member 11 OS=Homo sapiens GN=DNAJB11 PE=1 SV=1	5	GN=DNAJB11	0.737904	0.724436	0.570164	0.564937	0.00508609	DOWN
901	12.36	13.17	50	37.97	29.75	sp|P59910|DJB13_HUMAN	DnaJ homolog subfamily B member 13 OS=Homo sapiens GN=DNAJB13 PE=1 SV=1	10	GN=DNAJB13	0.20893	0.155597	0.356451	0.265461	0.000403523	DOWN
523	19.26	20.35	57.98	47.24	39.88	sp|O75190|DNJB6_HUMAN	DnaJ homolog subfamily B member 6 OS=Homo sapiens GN=DNAJB6 PE=1 SV=2	10	GN=DNAJB6	0.452898	0.319154	0.457088	0.319154	0.000569498	DOWN
909	12.29	17.98	87.93	71.55	53.88	sp|Q8NHS0|DNJB8_HUMAN	DnaJ homolog subfamily B member 8 OS=Homo sapiens GN=DNAJB8 PE=1 SV=1	9	GN=DNAJB8	0.139316	0.265461	0.152757	0.275423	0.000207045	DOWN
746	14.74	16.68	44.19	27.91	18.78	sp|Q9NVH1|DJC11_HUMAN	DnaJ homolog subfamily C member 11 OS=Homo sapiens GN=DNAJC11 PE=1 SV=2	9	GN=DNAJC11	0.353183	0.253513	0.57544	0.416869	0.003002	DOWN
692	15.58	21.96	28.85	8.114	4.726	sp|O75165|DJC13_HUMAN	DnaJ homolog subfamily C member 13 OS=Homo sapiens GN=DNAJC13 PE=1 SV=5	11	GN=DNAJC13	2.39883	1.64437	2.75423	1.87068	0.0188797	UP
1148	9.93	10.16	66.32	51.58	27.89	sp|Q4LDG9|DNAL1_HUMAN	Dynein light chain 1, axonemal OS=Homo sapiens GN=DNAL1 PE=1 SV=1	6	GN=DNAL1	0.226986	0.15417	0.346737	0.237684	0.000313319	DOWN
2320	3.8	3.8	24.76	18.1	18.1	sp|O96015|DNAL4_HUMAN	Dynein light chain 4, axonemal OS=Homo sapiens GN=DNAL4 PE=1 SV=1	3	GN=DNAL4	0.744732	0.363078	0.704693	0.346737	0.0231961	DOWN
249	30.39	35.53	42.18	27.82	18.85	sp|P50570|DYN2_HUMAN	Dynamin-2 OS=Homo sapiens GN=DNM2 PE=1 SV=2	15	GN=DNM2	3.46737	1.94089	2.91072	1.64437	0.0388328	UP
659	16.27	18.18	34.53	23.79	13.68	sp|Q9ULA0|DNPEP_HUMAN	Aspartyl aminopeptidase OS=Homo sapiens GN=DNPEP PE=1 SV=1	10	GN=DNPEP	0.420727	0.654636	0.515229	0.816582	0.0191039	DOWN
691	15.59	15.86	51.23	35.47	28.57	sp|Q9BVM2|DPCD_HUMAN	Protein DPCD OS=Homo sapiens GN=DPCD PE=1 SV=2	8	GN=DPCD	0.136773	0.133045	0.12942	0.12942	1.83287e-08	DOWN
373	24.12	30.45	45.49	33.61	29.3	sp|Q9H4B8|DPEP3_HUMAN	Dipeptidase 3 OS=Homo sapiens GN=DPEP3 PE=2 SV=2	18	GN=DPEP3	0.487529	0.319154	0.691831	0.461318	0.00695264	DOWN
843	13.22	17.35	41.46	26.02	15.45	sp|Q9UHL4|DPP2_HUMAN	Dipeptidyl peptidase 2 OS=Homo sapiens GN=DPP7 PE=1 SV=3	7	GN=DPP7	0.253513	0.390841	0.183654	0.291072	0.000469716	DOWN
1453	7.46	9.33	39.96	18.55	6.501	sp|Q9H069|DRC3_HUMAN	Dynein regulatory complex subunit 3 OS=Homo sapiens GN=DRC3 PE=2 SV=2	3	GN=DRC3	0.251189	0.197697	0.346737	0.277971	0.000166513	DOWN
2571	2.79	6.4	33.98	9.497	1.487	sp|Q8IY82|DRC7_HUMAN	Dynein regulatory complex subunit 7 OS=Homo sapiens GN=DRC7 PE=1 SV=3	2	GN=DRC7	0.285759	0.170608	0.409261	0.242103	0.000720615	DOWN
1002	11.14	14.2	50.94	41.04	25	sp|P23919|KTHY_HUMAN	Thymidylate kinase OS=Homo sapiens GN=DTYMK PE=1 SV=4	6	GN=DTYMK	0.401791	0.401791	0.698232	0.711214	0.0145287	DOWN
1977	4.74	4.86	34.21	20.53	20.53	sp|Q9H596|DUS21_HUMAN	Dual specificity protein phosphatase 21 OS=Homo sapiens GN=DUSP21 PE=1 SV=1	3	GN=DUSP21	0.363078	0.267917	0.539511	0.401791	0.00171038	DOWN
1111	10.19	10.73	56.35	36.51	31.35	sp|P33316|DUT_HUMAN	Deoxyuridine 5'-triphosphate nucleotidohydrolase, mitochondrial OS=Homo sapiens GN=DUT PE=1 SV=4	5	GN=DUT	0.319154	0.648634	0.275423	0.57544	0.00974565	DOWN
1195	9.52	10.63	68.93	49.15	39.55	sp|Q8WWB3|DYDC1_HUMAN	DPY30 domain-containing protein 1 OS=Homo sapiens GN=DYDC1 PE=1 SV=1	6	GN=DYDC1	0.366438	0.229087	0.405508	0.253513	0.000527694	DOWN
360	24.68	31.05	30.81	10.66	4.481	sp|Q8NCM8|DYHC2_HUMAN	Cytoplasmic dynein 2 heavy chain 1 OS=Homo sapiens GN=DYNC2H1 PE=1 SV=4	20	GN=DYNC2H1	1.80302	2.01372	1.65959	1.87068	0.00145972	UP
387	23.59	25.6	66.77	59.15	40.55	sp|Q13011|ECH1_HUMAN	Delta(3,5)-Delta(2,4)-dienoyl-CoA isomerase, mitochondrial OS=Homo sapiens GN=ECH1 PE=1 SV=2	14	GN=ECH1	0.413047	0.401791	0.534564	0.519996	0.000605914	DOWN
543	18.65	21.9	51.38	40.34	40	sp|P30084|ECHM_HUMAN	Enoyl-CoA hydratase, mitochondrial OS=Homo sapiens GN=ECHS1 PE=1 SV=4	12	GN=ECHS1	0.380189	0.37325	0.648634	0.636796	0.00779327	DOWN
1123	10.12	10.79	38.74	21.85	19.21	sp|P42126|ECI1_HUMAN	Enoyl-CoA delta isomerase 1, mitochondrial OS=Homo sapiens GN=ECI1 PE=1 SV=1	7	GN=ECI1	0.30761	0.487529	0.383707	0.608135	0.00343961	DOWN
1110	10.21	11.49	36.8	19.8	16.24	sp|O75521|ECI2_HUMAN	Enoyl-CoA delta isomerase 2, mitochondrial OS=Homo sapiens GN=ECI2 PE=1 SV=4	7	GN=ECI2	0.285759	0.260615	0.428549	0.394457	0.000521405	DOWN
149	39.34	39.74	64.53	52.63	51.49	sp|P26641|EF1G_HUMAN	Elongation factor 1-gamma OS=Homo sapiens GN=EEF1G PE=1 SV=3	27	GN=EEF1G	0.440555	0.42462	0.319154	0.310456	0.000355332	DOWN
1371	8.08	9.12	54.5	37.91	23.7	sp|Q9HAE3|EFCB1_HUMAN	EF-hand calcium-binding domain-containing protein 1 OS=Homo sapiens GN=EFCAB1 PE=2 SV=1	5	GN=EFCAB1	0.251189	0.11272	0.313329	0.141906	0.000446044	DOWN
1556	6.86	7.07	53.54	35.43	35.43	sp|A6NFE3|EFC10_HUMAN	EF-hand calcium-binding domain-containing protein 10 OS=Homo sapiens GN=EFCAB10 PE=2 SV=2	4	GN=EFCAB10	0.280543	0.110662	0.383707	0.15417	0.00113565	DOWN
1013	11.04	14.21	35.96	22.02	13.94	sp|O75071|EFC14_HUMAN	EF-hand calcium-binding domain-containing protein 14 OS=Homo sapiens GN=EFCAB14 PE=1 SV=1	6	GN=EFCAB14	0.267917	0.199526	0.231207	0.170608	4.19995e-05	DOWN
3367	1.55	2.17	29	18.22	5.948	sp|Q5VUJ9|EFCB2_HUMAN	EF-hand calcium-binding domain-containing protein 2 OS=Homo sapiens GN=EFCAB2 PE=2 SV=1	2	GN=EFCAB2	0.625173	0.420727	0.847227	0.570164	0.0224972	DOWN
455	21.28	31.89	31.8	15.04	8.982	sp|A4FU69|EFCB5_HUMAN	EF-hand calcium-binding domain-containing protein 5 OS=Homo sapiens GN=EFCAB5 PE=1 SV=3	13	GN=EFCAB5	0.270396	0.15417	0.405508	0.235505	0.000788014	DOWN
819	13.56	17.14	40.46	13.57	11.76	sp|Q8N7U6|EFHB_HUMAN	EF-hand domain-containing family member B OS=Homo sapiens GN=EFHB PE=2 SV=4	8	GN=EFHB	0.452898	0.293765	0.597035	0.383707	0.00301057	DOWN
196	34.46	37.47	65.63	43.91	32.66	sp|Q5JVL4|EFHC1_HUMAN	EF-hand domain-containing protein 1 OS=Homo sapiens GN=EFHC1 PE=1 SV=1	19	GN=EFHC1	0.280543	0.128233	0.452898	0.207014	0.00180501	DOWN
2432	3.29	8.25	24.36	12.67	3.41	sp|Q14156|EFR3A_HUMAN	Protein EFR3 homolog A OS=Homo sapiens GN=EFR3A PE=1 SV=2	4	GN=EFR3A	0.47863	0.413047	0.591562	0.544503	0.00106179	DOWN
603	17.25	23.51	32.72	19.55	12.45	sp|Q15029|U5S1_HUMAN	116 kDa U5 small nuclear ribonucleoprotein component OS=Homo sapiens GN=EFTUD2 PE=1 SV=1	9	GN=EFTUD2	3.01995	4.61318	2.35505	3.59749	0.0153202	UP
1889	5.2	6.14	32.52	16.81	7.522	sp|Q9NR50|EI2BG_HUMAN	Translation initiation factor eIF-2B subunit gamma OS=Homo sapiens GN=EIF2B3 PE=1 SV=1	3	GN=EIF2B3	1.30617	1.75388	1.28233	1.70608	0.027003	UP
697	15.54	16.04	56.19	36.19	29.84	sp|P05198|IF2A_HUMAN	Eukaryotic translation initiation factor 2 subunit 1 OS=Homo sapiens GN=EIF2S1 PE=1 SV=3	8	GN=EIF2S1	1.70608	2.55859	2.91072	4.32514	0.04131	UP
1598	6.65	8.61	35.74	18.02	12.91	sp|P20042|IF2B_HUMAN	Eukaryotic translation initiation factor 2 subunit 2 OS=Homo sapiens GN=EIF2S2 PE=1 SV=2	5	GN=EIF2S2	3.16228	3.46737	5.34564	5.64937	0.0127469	UP
2292	3.92	6.19	35.81	15.68	8.898	sp|P41091|IF2G_HUMAN	Eukaryotic translation initiation factor 2 subunit 3 OS=Homo sapiens GN=EIF2S3 PE=1 SV=3	3	GN=EIF2S3	1.5417	2.22844	2.12814	2.91072	0.0233495	UP
651	16.47	20.95	44.33	23.58	13.3	sp|Q9Y262|EIF3L_HUMAN	Eukaryotic translation initiation factor 3 subunit L OS=Homo sapiens GN=EIF3L PE=1 SV=1	11	GN=EIF3L	0.440555	0.496592	0.529663	0.597035	0.000668204	DOWN
1291	8.65	12.8	47.2	24.57	16.06	sp|P38919|IF4A3_HUMAN	Eukaryotic initiation factor 4A-III OS=Homo sapiens GN=EIF4A3 PE=1 SV=4	6	GN=EIF4A3	2.07014	3.43558	2.07014	3.49945	0.0219944	UP
2198	4.05	6.27	31.84	18.78	15.1	sp|P56537|IF6_HUMAN	Eukaryotic translation initiation factor 6 OS=Homo sapiens GN=EIF6 PE=1 SV=1	6	GN=EIF6	0.580764	0.524808	0.564937	0.524808	6.90941e-05	DOWN
1269	8.86	8.93	71.43	66.07	50	sp|Q15369|ELOC_HUMAN	Elongin-C OS=Homo sapiens GN=ELOC PE=1 SV=1	9	GN=ELOC	0.413047	0.586138	0.416869	0.608135	0.00258483	DOWN
1822	5.56	5.73	34.25	22.05	13.78	sp|P50402|EMD_HUMAN	Emerin OS=Homo sapiens GN=EMD PE=1 SV=1	3	GN=EMD	0.363078	0.288403	0.363078	0.288403	7.18035e-05	DOWN
488	20.2	21.1	32.72	12.95	11.72	sp|Q9HC35|EMAL4_HUMAN	Echinoderm microtubule-associated protein-like 4 OS=Homo sapiens GN=EML4 PE=1 SV=3	10	GN=EML4	0.879022	0.501187	0.711214	0.409261	0.0381099	DOWN
1048	10.76	13.77	66.41	34.77	25.78	sp|Q8TC29|ENKUR_HUMAN	Enkurin OS=Homo sapiens GN=ENKUR PE=1 SV=1	7	GN=ENKUR	0.465586	0.253513	0.416869	0.235505	0.00145762	DOWN
2325	3.78	4.76	22.61	6.21	3.503	sp|A6NNW6|ENO4_HUMAN	Enolase 4 OS=Homo sapiens GN=ENO4 PE=2 SV=2	2	GN=ENO4	0.416869	0.293765	0.642688	0.461318	0.00480395	DOWN
1415	7.82	7.97	49.81	29.12	29.12	sp|Q9UHY7|ENOPH_HUMAN	Enolase-phosphatase E1 OS=Homo sapiens GN=ENOPH1 PE=1 SV=1	5	GN=ENOPH1	1.77011	2.63027	1.44544	2.1677	0.0295004	UP
3381	1.51	6.09	21.99	4.426	0.9682	sp|Q8TE68|ES8L1_HUMAN	Epidermal growth factor receptor kinase substrate 8-like protein 1 OS=Homo sapiens GN=EPS8L1 PE=1 SV=3	2	GN=EPS8L1	0.496592	0.275423	0.60256	0.334195	0.00463612	DOWN
1651	6.36	6.95	38.78	29.25	20.07	sp|Q9NQ60|EQTN_HUMAN	Equatorin OS=Homo sapiens GN=EQTN PE=2 SV=2	11	GN=EQTN	0.229087	0.147231	0.316228	0.197697	0.000208113	DOWN
2260	4	4.17	32.14	16.43	16.43	sp|Q9UKR5|ERG28_HUMAN	Probable ergosterol biosynthetic protein 28 OS=Homo sapiens GN=ERG28 PE=1 SV=1	3	GN=ERG28	0.420727	0.77983	0.353183	0.660694	0.0210487	DOWN
1716	6.07	6.33	64.42	41.35	37.5	sp|P84090|ERH_HUMAN	Enhancer of rudimentary homolog OS=Homo sapiens GN=ERH PE=1 SV=1	3	GN=ERH	3.76704	4.2462	3.43558	3.80189	0.000451094	UP
1278	8.76	20.55	39.6	29.48	26.88	sp|O75477|ERLN1_HUMAN	Erlin-1 OS=Homo sapiens GN=ERLIN1 PE=1 SV=1	11	GN=ERLIN1	0.744732	0.363078	0.666807	0.346737	0.0195587	DOWN
453	21.36	23.81	55.16	38.64	32.74	sp|O94905|ERLN2_HUMAN	Erlin-2 OS=Homo sapiens GN=ERLIN2 PE=1 SV=1	13	GN=ERLIN2	0.398107	0.369828	0.413047	0.383707	7.85405e-06	DOWN
1022	10.95	13.72	51.95	32.43	23.12	sp|P13804|ETFA_HUMAN	Electron transfer flavoprotein subunit alpha, mitochondrial OS=Homo sapiens GN=ETFA PE=1 SV=1	7	GN=ETFA	0.356451	0.359749	0.496592	0.501187	0.000779863	DOWN
566	18.06	21.39	59.22	46.27	34.12	sp|P38117|ETFB_HUMAN	Electron transfer flavoprotein subunit beta OS=Homo sapiens GN=ETFB PE=1 SV=3	9	GN=ETFB	0.474242	0.444631	0.448745	0.420727	1.71447e-05	DOWN
1691	6.18	8.31	37.31	15.28	9.067	sp|Q9NVF9|EKI2_HUMAN	Ethanolamine kinase 2 OS=Homo sapiens GN=ETNK2 PE=1 SV=3	4	GN=ETNK2	0.337287	0.178649	0.487529	0.263027	0.00188279	DOWN
826	13.46	23.11	53.92	23.89	14.68	sp|P15311|EZRI_HUMAN	Ezrin OS=Homo sapiens GN=EZR PE=1 SV=4	9	GN=EZR	3.98107	2.65461	3.66438	2.48886	0.00943195	UP
338	25.44	28.05	43.52	33.33	26.42	sp|O00519|FAAH1_HUMAN	Fatty-acid amide hydrolase 1 OS=Homo sapiens GN=FAAH PE=1 SV=2	14	GN=FAAH	0.47863	0.496592	0.711214	0.765597	0.0132689	DOWN
694	15.55	18.12	44	21.85	16.31	sp|Q9UNN5|FAF1_HUMAN	FAS-associated factor 1 OS=Homo sapiens GN=FAF1 PE=1 SV=2	9	GN=FAF1	0.334195	0.544503	0.325087	0.534564	0.00261354	DOWN
695	15.55	17.65	45.17	30.11	20.45	sp|Q96CS3|FAF2_HUMAN	FAS-associated factor 2 OS=Homo sapiens GN=FAF2 PE=1 SV=2	9	GN=FAF2	0.534564	0.524808	0.765597	0.765597	0.0140273	DOWN
1129	10.09	10.58	46.82	37.58	31.85	sp|Q96GK7|FAH2A_HUMAN	Fumarylacetoacetate hydrolase domain-containing protein 2A OS=Homo sapiens GN=FAHD2A PE=1 SV=1	7	GN=FAHD2A	0.515229	0.529663	0.704693	0.724436	0.00636579	DOWN
2998	2.02	8.76	38.85	33.12	27.39	sp|Q6P2I3|FAH2B_HUMAN	Fumarylacetoacetate hydrolase domain-containing protein 2B OS=Homo sapiens GN=FAHD2B PE=1 SV=1	6	GN=FAHD2B	0.363078	0.187068	0.704693	0.359749	0.011833	DOWN
1011	11.07	12.17	34.26	20.79	15.25	sp|Q9NRY5|F1142_HUMAN	Protein FAM114A2 OS=Homo sapiens GN=FAM114A2 PE=1 SV=4	6	GN=FAM114A2	0.559758	0.648634	0.648634	0.758578	0.00341486	DOWN
2048	4.48	6.43	20.84	6.351	2.415	sp|Q9NZB2|F120A_HUMAN	Constitutive coactivator of PPAR-gamma-like protein 1 OS=Homo sapiens GN=FAM120A PE=1 SV=2	2	GN=FAM120A	1.95885	1.67494	1.92309	1.64437	0.00226693	UP
2348	3.69	5.68	28.55	10.86	5.362	sp|Q96TA1|NIBL1_HUMAN	Niban-like protein 1 OS=Homo sapiens GN=FAM129B PE=1 SV=3	3	GN=FAM129B	1.99526	2.77971	1.43219	1.99526	0.0321353	UP
2887	2.1	3.38	20.16	10.59	6.46	sp|P0C7A2|F153B_HUMAN	Protein FAM153B OS=Homo sapiens GN=FAM153B PE=2 SV=1	2	GN=FAM153B	0.654636	0.679204	0.539511	0.564937	0.0014038	DOWN
2430	3.31	5.29	29.09	7.121	2.879	sp|Q3B820|F161A_HUMAN	Protein FAM161A OS=Homo sapiens GN=FAM161A PE=1 SV=2	2	GN=FAM161A	0.280543	0.149969	0.283139	0.152757	0.000243245	DOWN
777	14.27	15.16	48.18	35.76	33.33	sp|A1A519|F170A_HUMAN	Protein FAM170A OS=Homo sapiens GN=FAM170A PE=2 SV=1	8	GN=FAM170A	0.283139	0.280543	0.337287	0.331131	2.32355e-05	DOWN
1993	4.67	4.77	68.89	31.11	22.96	sp|Q6ZVS7|F183B_HUMAN	Protein FAM183BP OS=Homo sapiens GN=FAM183BP PE=5 SV=2	3	GN=FAM183BP	0.420727	0.152757	0.549541	0.197697	0.00563627	DOWN
487	20.3	25.73	31.31	13.26	8.015	sp|Q6ZU69|F205A_HUMAN	Protein FAM205A OS=Homo sapiens GN=FAM205A PE=2 SV=4	10	GN=FAM205A	0.122462	0.0487529	0.161436	0.0608135	5.58477e-05	DOWN
744	14.79	15.02	56.14	39.77	35.67	sp|Q5JX71|F209A_HUMAN	Protein FAM209A OS=Homo sapiens GN=FAM209A PE=2 SV=1	12	GN=FAM209A	0.201372	0.0990832	0.296483	0.144544	0.000310952	DOWN
394	23.24	27.13	42.93	28.96	21.04	sp|Q8IYT1|FA71A_HUMAN	Protein FAM71A OS=Homo sapiens GN=FAM71A PE=2 SV=2	14	GN=FAM71A	0.170608	0.109648	0.138038	0.0847227	2.08541e-05	DOWN
139	40.87	42.45	52.07	38.18	30.74	sp|Q8TC56|FA71B_HUMAN	Protein FAM71B OS=Homo sapiens GN=FAM71B PE=1 SV=2	28	GN=FAM71B	0.113763	0.0630957	0.127057	0.0666807	1.27056e-05	DOWN
1803	5.66	10.76	51.45	30.29	20.75	sp|Q8NEG0|FA71C_HUMAN	Protein FAM71C OS=Homo sapiens GN=FAM71C PE=1 SV=1	6	GN=FAM71C	0.0660693	0.125893	0.139316	0.231207	0.000137421	DOWN
1804	5.66	5.72	23.67	14.13	14.13	sp|Q5JUQ0|FA78A_HUMAN	Protein FAM78A OS=Homo sapiens GN=FAM78A PE=2 SV=1	3	GN=FAM78A	0.187068	0.49204	0.201372	0.570164	0.00751059	DOWN
1983	4.72	5.34	47.35	13.08	7.165	sp|P22087|FBRL_HUMAN	rRNA 2'-O-methyltransferase fibrillarin OS=Homo sapiens GN=FBL PE=1 SV=2	2	GN=FBL	2.22844	1.69044	2.03236	1.5417	0.0114136	UP
1724	6.04	7.7	22.91	10.26	9.069	sp|P14324|FPPS_HUMAN	Farnesyl pyrophosphate synthase OS=Homo sapiens GN=FDPS PE=1 SV=4	4	GN=FDPS	2.05116	2.72898	1.75388	2.33346	0.00991446	UP
1789	5.75	8.8	38.9	13.85	8.147	sp|P22570|ADRO_HUMAN	NADPH:adrenodoxin oxidoreductase, mitochondrial OS=Homo sapiens GN=FDXR PE=1 SV=3	5	GN=FDXR	0.672977	0.291072	0.619441	0.275423	0.0147463	DOWN
124	43.71	45.24	66.47	54.51	51.57	sp|P07954|FUMH_HUMAN	Fumarate hydratase, mitochondrial OS=Homo sapiens GN=FH PE=1 SV=3	34	GN=FH	0.103753	0.0580764	0.194089	0.0990832	7.44387e-05	DOWN
1589	6.7	7.22	28.48	13.93	11.15	sp|Q13642|FHL1_HUMAN	Four and a half LIM domains protein 1 OS=Homo sapiens GN=FHL1 PE=1 SV=4	3	GN=FHL1	0.334195	0.207014	0.559758	0.349945	0.0031716	DOWN
500	19.76	21	57.55	30.85	22.76	sp|Q13451|FKBP5_HUMAN	Peptidyl-prolyl cis-trans isomerase FKBP5 OS=Homo sapiens GN=FKBP5 PE=1 SV=2	9	GN=FKBP5	1.51356	2.77971	1.94089	3.53183	0.048832	UP
1019	11	14.56	29.16	9.614	5.28	sp|Q13045|FLII_HUMAN	Protein flightless-1 homolog OS=Homo sapiens GN=FLII PE=1 SV=2	6	GN=FLII	2.75423	2.01372	1.87068	1.31826	0.0442539	UP
929	12.06	13.22	49.38	34.88	25.93	sp|Q8TC99|FNDC8_HUMAN	Fibronectin type III domain-containing protein 8 OS=Homo sapiens GN=FNDC8 PE=2 SV=2	8	GN=FNDC8	0.248886	0.114815	0.275423	0.125893	0.000292066	DOWN
22	94.49	95.87	36.63	17.42	11.39	sp|Q5CZC0|FSIP2_HUMAN	Fibrous sheath-interacting protein 2 OS=Homo sapiens GN=FSIP2 PE=2 SV=4	75	GN=FSIP2	0.0928966	0.0505825	0.180302	0.0903649	6.24931e-05	DOWN
591	17.56	19.7	65.7	47.11	41.74	sp|Q8N4E7|FTMT_HUMAN	Ferritin, mitochondrial OS=Homo sapiens GN=FTMT PE=1 SV=1	13	GN=FTMT	0.301995	0.16293	0.356451	0.185353	0.000517025	DOWN
769	14.38	17.38	30.47	21.89	19.31	sp|P04066|FUCO_HUMAN	Tissue alpha-L-fucosidase OS=Homo sapiens GN=FUCA1 PE=1 SV=4	9	GN=FUCA1	0.383707	0.376704	0.564937	0.559758	0.00209758	DOWN
2012	4.61	4.91	26.98	12.17	10.05	sp|Q9BWH2|FUND2_HUMAN	FUN14 domain-containing protein 2 OS=Homo sapiens GN=FUNDC2 PE=1 SV=2	3	GN=FUNDC2	0.155597	0.0946237	0.185353	0.105682	3.29351e-05	DOWN
2315	3.81	4.13	28.1	13.33	10.95	sp|Q16595|FRDA_HUMAN	Frataxin, mitochondrial OS=Homo sapiens GN=FXN PE=1 SV=2	2	GN=FXN	0.539511	0.263027	0.737904	0.353183	0.0153826	DOWN
2360	3.64	3.64	43.97	30.17	30.17	sp|Q9UEU5|GGE2D_HUMAN	G antigen 2D OS=Homo sapiens GN=GAGE2D PE=1 SV=1	3	GN=GAGE2D	0.0608135	0.0654636	0.0862978	0.0862978	8.56979e-07	DOWN
34	75.5	78.37	96.57	88.97	77.94	sp|O14556|G3PT_HUMAN	Glyceraldehyde-3-phosphate dehydrogenase, testis-specific OS=Homo sapiens GN=GAPDHS PE=1 SV=2	90	GN=GAPDHS	0.121339	0.0801678	0.188799	0.119124	3.79993e-05	DOWN
227	31.68	36.94	49.12	25.98	18.94	sp|P41250|GARS_HUMAN	Glycine--tRNA ligase OS=Homo sapiens GN=GARS PE=1 SV=3	17	GN=GARS	0.440555	0.529663	0.420727	0.515229	0.00029879	DOWN
2029	4.53	5.98	38.07	13.6	8.761	sp|Q9NZC3|GDE1_HUMAN	Glycerophosphodiester phosphodiesterase 1 OS=Homo sapiens GN=GDE1 PE=1 SV=1	4	GN=GDE1	0.20893	0.299226	0.224906	0.328095	0.000131115	DOWN
562	18.09	30.31	54.36	43.85	37.58	sp|P31150|GDIA_HUMAN	Rab GDP dissociation inhibitor alpha OS=Homo sapiens GN=GDI1 PE=1 SV=2	20	GN=GDI1	0.47863	0.505825	0.60256	0.648634	0.00159951	DOWN
221	32.06	32.71	55.73	42.02	40.67	sp|P50395|GDIB_HUMAN	Rab GDP dissociation inhibitor beta OS=Homo sapiens GN=GDI2 PE=1 SV=2	21	GN=GDI2	0.704693	0.383707	0.831764	0.457088	0.0304923	DOWN
700	15.5	23.75	28.64	15.22	9.735	sp|P57678|GEMI4_HUMAN	Gem-associated protein 4 OS=Homo sapiens GN=GEMIN4 PE=1 SV=2	9	GN=GEMIN4	0.224906	0.242103	0.428549	0.469894	0.00186296	DOWN
1128	10.09	10.81	53	24.33	20.67	sp|O95749|GGPPS_HUMAN	Geranylgeranyl pyrophosphate synthase OS=Homo sapiens GN=GGPS1 PE=1 SV=1	6	GN=GGPS1	0.432514	0.301995	0.570164	0.398107	0.0019267	DOWN
1070	10.55	11.22	30.43	18.26	12.75	sp|Q9H3K2|GHITM_HUMAN	Growth hormone-inducible transmembrane protein OS=Homo sapiens GN=GHITM PE=1 SV=2	6	GN=GHITM	0.444631	0.337287	0.376704	0.291072	0.000289724	DOWN
719	15.17	21.42	37.58	19.84	14.32	sp|Q9Y2X7|GIT1_HUMAN	ARF GTPase-activating protein GIT1 OS=Homo sapiens GN=GIT1 PE=1 SV=2	9	GN=GIT1	0.187068	0.192309	0.444631	0.457088	0.00288677	DOWN
332	25.85	26.99	50.27	33.45	28.93	sp|Q14410|GLPK2_HUMAN	Glycerol kinase 2 OS=Homo sapiens GN=GK2 PE=2 SV=2	18	GN=GK2	0.255859	0.199526	0.554626	0.432514	0.00431575	DOWN
587	17.64	25.27	51.72	37.61	27.49	sp|Q14409|GLPK3_HUMAN	Glycerol kinase 3 OS=Homo sapiens GN=GK3P PE=2 SV=2	14	GN=GK3P	0.277971	0.187068	0.619441	0.413047	0.00690428	DOWN
815	13.7	17.36	34.71	20.8	14.53	sp|Q6UWU2|GLB1L_HUMAN	Beta-galactosidase-1-like protein OS=Homo sapiens GN=GLB1L PE=2 SV=1	10	GN=GLB1L	0.144544	0.083946	0.263027	0.149969	0.000192706	DOWN
277	28.69	35.39	40.8	15.01	11.45	sp|Q92896|GSLG1_HUMAN	Golgi apparatus protein 1 OS=Homo sapiens GN=GLG1 PE=1 SV=2	15	GN=GLG1	0.597035	0.737904	0.544503	0.672977	0.00339041	DOWN
808	13.78	14.2	40.5	28.93	26.86	sp|Q6UWM5|GPRL1_HUMAN	GLIPR1-like protein 1 OS=Homo sapiens GN=GLIPR1L1 PE=1 SV=2	9	GN=GLIPR1L1	0.244343	0.159956	0.398107	0.255859	0.000656909	DOWN
1493	7.22	7.83	49.68	34.39	31.85	sp|Q86SX6|GLRX5_HUMAN	Glutaredoxin-related protein 5, mitochondrial OS=Homo sapiens GN=GLRX5 PE=1 SV=2	4	GN=GLRX5	0.383707	0.201372	0.452898	0.239883	0.00142079	DOWN
1877	5.24	5.58	32.38	17.38	6.905	sp|Q96IJ6|GMPPA_HUMAN	Mannose-1-phosphate guanyltransferase alpha OS=Homo sapiens GN=GMPPA PE=1 SV=1	2	GN=GMPPA	2.208	3.49945	2.46604	3.7325	0.0134076	UP
1845	5.4	12.63	53.99	37.68	30.8	sp|Q8TDQ7|GNPI2_HUMAN	Glucosamine-6-phosphate isomerase 2 OS=Homo sapiens GN=GNPDA2 PE=1 SV=1	7	GN=GNPDA2	0.544503	0.539511	0.510505	0.505825	1.9757e-05	DOWN
1452	7.47	8.73	23.73	14.31	10.33	sp|P15586|GNS_HUMAN	N-acetylglucosamine-6-sulfatase OS=Homo sapiens GN=GNS PE=1 SV=3	5	GN=GNS	0.343558	0.187068	0.711214	0.387258	0.0125383	DOWN
2416	3.39	11.84	30.44	7.143	1.602	sp|Q08378|GOGA3_HUMAN	Golgin subfamily A member 3 OS=Homo sapiens GN=GOLGA3 PE=1 SV=2	3	GN=GOLGA3	1.6293	1.8197	1.65959	1.87068	0.0010828	UP
1558	6.85	8.64	39.11	12.27	8.225	sp|A6NDK9|GOG6C_HUMAN	Golgin subfamily A member 6C OS=Homo sapiens GN=GOLGA6C PE=3 SV=1	5	GN=GOLGA6C	0.564937	0.895365	0.387258	0.613762	0.0353891	DOWN
2506	3.04	6.2	33.22	7.718	6.376	sp|Q9H4A6|GOLP3_HUMAN	Golgi phosphoprotein 3 OS=Homo sapiens GN=GOLPH3 PE=1 SV=1	3	GN=GOLPH3	3.16228	2.88403	2.93765	2.70396	0.000259143	UP
246	30.64	34.36	62.47	53.27	48.67	sp|P17174|AATC_HUMAN	Aspartate aminotransferase, cytoplasmic OS=Homo sapiens GN=GOT1 PE=1 SV=3	21	GN=GOT1	0.405508	0.231207	0.534564	0.301995	0.00241634	DOWN
288	28.04	31.2	62.56	43.26	39.3	sp|P00505|AATM_HUMAN	Aspartate aminotransferase, mitochondrial OS=Homo sapiens GN=GOT2 PE=1 SV=3	20	GN=GOT2	0.436516	0.420727	0.515229	0.505825	0.000201271	DOWN
1075	10.51	14.32	37.68	17.81	12.84	sp|P49840|GSK3A_HUMAN	Glycogen synthase kinase-3 alpha OS=Homo sapiens GN=GSK3A PE=1 SV=2	7	GN=GSK3A	0.474242	0.49204	0.630957	0.654636	0.00254931	DOWN
1772	5.82	14.36	37.14	22.86	17.14	sp|P49841|GSK3B_HUMAN	Glycogen synthase kinase-3 beta OS=Homo sapiens GN=GSK3B PE=1 SV=2	6	GN=GSK3B	0.591562	0.559758	0.772681	0.731139	0.00750152	DOWN
715	15.21	20.78	46.36	31.42	25.29	sp|P00390|GSHR_HUMAN	Glutathione reductase, mitochondrial OS=Homo sapiens GN=GSR PE=1 SV=2	10	GN=GSR	1.23595	1.75388	1.28233	1.78649	0.0401154	UP
625	17.01	21.42	47.68	28.48	18.57	sp|P48637|GSHB_HUMAN	Glutathione synthetase OS=Homo sapiens GN=GSS PE=1 SV=1	9	GN=GSS	0.824138	0.465586	0.534564	0.310456	0.022641	DOWN
422	22.44	23.12	64.76	61.43	55.71	sp|P09211|GSTP1_HUMAN	Glutathione S-transferase P OS=Homo sapiens GN=GSTP1 PE=1 SV=2	20	GN=GSTP1	5.24808	2.91072	9.54993	5.49541	0.0399836	UP
1290	8.66	9.19	32.57	22	15.71	sp|P46976|GLYG_HUMAN	Glycogenin-1 OS=Homo sapiens GN=GYG1 PE=1 SV=4	4	GN=GYG1	4.48745	3.10456	3.66438	2.44343	0.0112652	UP
1872	5.26	6.6	26.73	7.463	3.392	sp|P13807|GYS1_HUMAN	Glycogen [starch] synthase, muscle OS=Homo sapiens GN=GYS1 PE=1 SV=2	2	GN=GYS1	2.75423	1.69044	2.70396	1.65959	0.0289959	UP
598	17.47	21.24	54.46	36.62	29.94	sp|Q16836|HCDH_HUMAN	Hydroxyacyl-coenzyme A dehydrogenase, mitochondrial OS=Homo sapiens GN=HADH PE=1 SV=3	10	GN=HADH	0.47863	0.428549	0.539511	0.483059	0.000184459	DOWN
49	65.28	69.1	70.38	57.27	50.72	sp|P40939|ECHA_HUMAN	Trifunctional enzyme subunit alpha, mitochondrial OS=Homo sapiens GN=HADHA PE=1 SV=2	40	GN=HADHA	0.251189	0.183654	0.343558	0.251189	0.000189332	DOWN
267	29.34	30.92	64.14	48.1	38.4	sp|P55084|ECHB_HUMAN	Trifunctional enzyme subunit beta, mitochondrial OS=Homo sapiens GN=HADHB PE=1 SV=3	18	GN=HADHB	0.244343	0.0862978	0.272898	0.0972747	0.000444611	DOWN
605	17.23	18.85	63.64	50	34.74	sp|Q16775|GLO2_HUMAN	Hydroxyacylglutathione hydrolase, mitochondrial OS=Homo sapiens GN=HAGH PE=1 SV=2	8	GN=HAGH	0.416869	0.420727	0.539511	0.549541	0.000747976	DOWN
1761	5.89	10.45	35.36	14.34	5.501	sp|P12081|SYHC_HUMAN	Histidine--tRNA ligase, cytoplasmic OS=Homo sapiens GN=HARS PE=1 SV=2	3	GN=HARS	1.87068	1.8197	1.85353	1.80302	1.38453e-05	UP
2908	2.08	5.63	22.2	7.637	4.535	sp|O14929|HAT1_HUMAN	Histone acetyltransferase type B catalytic subunit OS=Homo sapiens GN=HAT1 PE=1 SV=1	2	GN=HAT1	1.49969	2.18776	1.27057	1.87068	0.0396314	UP
613	17.15	20.41	55.91	39.19	29.11	sp|Q96DB2|HDA11_HUMAN	Histone deacetylase 11 OS=Homo sapiens GN=HDAC11 PE=1 SV=1	10	GN=HDAC11	0.510505	0.390841	0.448745	0.343558	0.000535024	DOWN
1499	7.18	8.34	18.02	6.584	4.198	sp|Q9UBN7|HDAC6_HUMAN	Histone deacetylase 6 OS=Homo sapiens GN=HDAC6 PE=1 SV=2	4	GN=HDAC6	0.416869	0.625173	0.60256	0.92045	0.0410587	DOWN
529	19.01	19.13	55.88	51.47	48.04	sp|Q7Z4H3|HDDC2_HUMAN	HD domain-containing protein 2 OS=Homo sapiens GN=HDDC2 PE=1 SV=1	13	GN=HDDC2	0.316228	0.178649	0.334195	0.187068	0.000369973	DOWN
989	11.32	13.53	41.84	26	22.22	sp|Q9BXW7|HDHD5_HUMAN	Haloacid dehalogenase-like hydrolase domain-containing 5 OS=Homo sapiens GN=HDHD5 PE=1 SV=1	9	GN=HDHD5	0.319154	0.398107	0.349945	0.452898	0.000229109	DOWN
1590	6.69	8.62	23.81	12.61	4.891	sp|O14964|HGS_HUMAN	Hepatocyte growth factor-regulated tyrosine kinase substrate OS=Homo sapiens GN=HGS PE=1 SV=1	4	GN=HGS	2.44343	2.0893	1.70608	1.33045	0.0339612	UP
1352	8.21	9.19	46.13	28.57	19.94	sp|P31937|3HIDH_HUMAN	3-hydroxyisobutyrate dehydrogenase, mitochondrial OS=Homo sapiens GN=HIBADH PE=1 SV=2	6	GN=HIBADH	0.346737	0.263027	0.564937	0.428549	0.00261646	DOWN
990	11.28	13.18	57.67	41.72	41.72	sp|Q9BX68|HINT2_HUMAN	Histidine triad nucleotide-binding protein 2, mitochondrial OS=Homo sapiens GN=HINT2 PE=1 SV=1	7	GN=HINT2	0.37325	0.519996	0.313329	0.432514	0.000899651	DOWN
2538	2.92	3.52	29.67	17.03	13.74	sp|Q9NQE9|HINT3_HUMAN	Histidine triad nucleotide-binding protein 3 OS=Homo sapiens GN=HINT3 PE=1 SV=1	3	GN=HINT3	0.529663	0.534564	0.758578	0.765597	0.0130154	DOWN
1636	6.43	11.83	64.73	42.51	26.09	sp|P22492|H1T_HUMAN	Histone H1t OS=Homo sapiens GN=HIST1H1T PE=2 SV=4	6	GN=HIST1H1T	2.29087	3.40408	3.94457	5.80764	0.0299756	UP
628	16.95	23.39	56.99	40.59	32.8	sp|P09651|ROA1_HUMAN	Heterogeneous nuclear ribonucleoprotein A1 OS=Homo sapiens GN=HNRNPA1 PE=1 SV=5	13	GN=HNRNPA1	17.378	11.9124	13.4277	8.87156	0.00670619	UP
1051	10.74	11.96	49.67	26.14	21.57	sp|P07910|HNRPC_HUMAN	Heterogeneous nuclear ribonucleoproteins C1/C2 OS=Homo sapiens GN=HNRNPC PE=1 SV=4	8	GN=HNRNPC	3.25087	7.44732	4.92039	11.5878	0.0493739	UP
1190	9.59	10.1	38.59	16.34	13.52	sp|Q14103|HNRPD_HUMAN	Heterogeneous nuclear ribonucleoprotein D0 OS=Homo sapiens GN=HNRNPD PE=1 SV=1	5	GN=HNRNPD	12.7057	9.0365	6.48634	4.52898	0.0267348	UP
2600	2.68	6.41	31.81	14.22	10.36	sp|P52597|HNRPF_HUMAN	Heterogeneous nuclear ribonucleoprotein F OS=Homo sapiens GN=HNRNPF PE=1 SV=3	4	GN=HNRNPF	4.92039	9.37562	11.1686	17.2187	0.0320821	UP
142	40.51	42.62	72.47	50.41	36.71	sp|P52272|HNRPM_HUMAN	Heterogeneous nuclear ribonucleoprotein M OS=Homo sapiens GN=HNRNPM PE=1 SV=3	23	GN=HNRNPM	5.34564	9.90832	5.34564	9.90832	0.0151306	UP
2343	3.71	8.27	38.55	16.75	4.739	sp|O43390|HNRPR_HUMAN	Heterogeneous nuclear ribonucleoprotein R OS=Homo sapiens GN=HNRNPR PE=1 SV=1	4	GN=HNRNPR	2.35505	2.75423	2.44343	2.83139	0.000833213	UP
448	21.66	23.41	41.45	22.18	14.55	sp|Q00839|HNRPU_HUMAN	Heterogeneous nuclear ribonucleoprotein U OS=Homo sapiens GN=HNRNPU PE=1 SV=6	11	GN=HNRNPU	8.55067	11.0662	8.09096	10.666	0.0014002	UP
1519	7.06	7.55	36.14	6.426	4.552	sp|Q1KMD3|HNRL2_HUMAN	Heterogeneous nuclear ribonucleoprotein U-like protein 2 OS=Homo sapiens GN=HNRNPUL2 PE=1 SV=1	4	GN=HNRNPUL2	10	10.4713	5.54626	5.7544	0.0136096	UP
1119	10.15	11.94	49.54	36.7	25.23	sp|P00492|HPRT_HUMAN	Hypoxanthine-guanine phosphoribosyltransferase OS=Homo sapiens GN=HPRT1 PE=1 SV=2	7	GN=HPRT1	0.461318	0.380189	0.474242	0.401791	0.000139057	DOWN
2624	2.61	3.74	24.49	13.27	4.337	sp|Q53T59|H1BP3_HUMAN	HCLS1-binding protein 3 OS=Homo sapiens GN=HS1BP3 PE=1 SV=1	2	GN=HS1BP3	1.6293	1.67494	1.6293	1.69044	3.03742e-05	UP
821	13.53	14.4	50.96	46.74	34.48	sp|Q99714|HCD2_HUMAN	3-hydroxyacyl-CoA dehydrogenase type-2 OS=Homo sapiens GN=HSD17B10 PE=1 SV=3	7	GN=HSD17B10	0.483059	0.334195	0.515229	0.363078	0.000984031	DOWN
501	19.75	22.84	42.12	19.7	15.08	sp|P51659|DHB4_HUMAN	Peroxisomal multifunctional enzyme type 2 OS=Homo sapiens GN=HSD17B4 PE=1 SV=3	11	GN=HSD17B4	2.60615	1.92309	2.01372	1.48594	0.0221691	UP
2000	4.65	5.03	27.88	11.52	8.788	sp|Q3SXM5|HSDL1_HUMAN	Inactive hydroxysteroid dehydrogenase-like protein 1 OS=Homo sapiens GN=HSDL1 PE=1 SV=3	3	GN=HSDL1	0.436516	0.586138	0.47863	0.642688	0.00228063	DOWN
2509	3.03	3.56	21.95	8.479	4.988	sp|Q96LI6|HSFY1_HUMAN	Heat shock transcription factor, Y-linked OS=Homo sapiens GN=HSFY1 PE=1 SV=1	2	GN=HSFY1	0.529663	0.544503	0.440555	0.452898	0.000305663	DOWN
9	131.74	134.52	82.65	74.18	66.12	sp|P07900|HS90A_HUMAN	Heat shock protein HSP 90-alpha OS=Homo sapiens GN=HSP90AA1 PE=1 SV=5	121	GN=HSP90AA1	0.246604	0.387258	0.483059	0.758578	0.0161423	DOWN
204	33.84	106.24	82.68	76.76	68.33	sp|P34931|HS71L_HUMAN	Heat shock 70 kDa protein 1-like OS=Homo sapiens GN=HSPA1L PE=1 SV=2	102	GN=HSPA1L	0.152757	0.0831764	0.199526	0.100925	6.18331e-05	DOWN
5	168.81	169	91.08	84.98	80.91	sp|P54652|HSP72_HUMAN	Heat shock-related 70 kDa protein 2 OS=Homo sapiens GN=HSPA2 PE=1 SV=1	162	GN=HSPA2	0.110662	0.159956	0.21677	0.319154	0.000384549	DOWN
165	37.18	49.63	58.17	43.59	30.63	sp|P38646|GRP75_HUMAN	Stress-70 protein, mitochondrial OS=Homo sapiens GN=HSPA9 PE=1 SV=2	32	GN=HSPA9	0.316228	0.42462	0.457088	0.608135	0.00280338	DOWN
96	49.35	52.82	80.28	64.22	54.97	sp|P10809|CH60_HUMAN	60 kDa heat shock protein, mitochondrial OS=Homo sapiens GN=HSPD1 PE=1 SV=2	36	GN=HSPD1	0.280543	0.283139	0.380189	0.383707	0.000177525	DOWN
955	11.76	12.11	84.31	65.69	61.76	sp|P61604|CH10_HUMAN	10 kDa heat shock protein, mitochondrial OS=Homo sapiens GN=HSPE1 PE=1 SV=2	8	GN=HSPE1	0.242103	0.237684	0.359749	0.356451	0.000252626	DOWN
1201	9.45	10.95	63.22	32.64	21.07	sp|Q9BUP3|HTAI2_HUMAN	Oxidoreductase HTATIP2 OS=Homo sapiens GN=HTATIP2 PE=1 SV=2	5	GN=HTATIP2	0.432514	0.483059	0.529663	0.591562	0.000712548	DOWN
1104	10.24	11.34	40.17	18.12	16.16	sp|O43464|HTRA2_HUMAN	Serine protease HTRA2, mitochondrial OS=Homo sapiens GN=HTRA2 PE=1 SV=2	5	GN=HTRA2	0.233346	0.30761	0.226986	0.322107	8.55539e-05	DOWN
406	22.83	25.98	24.27	7.147	3.827	sp|Q4G0P3|HYDIN_HUMAN	Hydrocephalus-inducing protein homolog OS=Homo sapiens GN=HYDIN PE=1 SV=3	19	GN=HYDIN	0.260615	0.140605	0.37325	0.197697	0.000619932	DOWN
166	37.17	40.68	50.2	36.17	22.13	sp|Q9NSE4|SYIM_HUMAN	Isoleucine--tRNA ligase, mitochondrial OS=Homo sapiens GN=IARS2 PE=1 SV=2	19	GN=IARS2	0.343558	0.253513	0.711214	0.529663	0.0130154	DOWN
941	11.93	13.43	48.31	27.25	24.44	sp|Q5T440|CAF17_HUMAN	Putative transferase CAF17, mitochondrial OS=Homo sapiens GN=IBA57 PE=1 SV=1	6	GN=IBA57	0.432514	0.253513	0.630957	0.369828	0.00526493	DOWN
159	37.86	39.96	70.05	53.62	45.65	sp|O75874|IDHC_HUMAN	Isocitrate dehydrogenase [NADP] cytoplasmic OS=Homo sapiens GN=IDH1 PE=1 SV=2	20	GN=IDH1	2.22844	3.31131	1.55597	2.26987	0.0342306	UP
467	20.9	24.05	49.35	35.06	27.79	sp|O43837|IDH3B_HUMAN	Isocitrate dehydrogenase [NAD] subunit beta, mitochondrial OS=Homo sapiens GN=IDH3B PE=1 SV=2	12	GN=IDH3B	0.260615	0.291072	0.30761	0.346737	3.73027e-05	DOWN
3364	1.55	3.66	31.81	12.72	6.616	sp|P51553|IDH3G_HUMAN	Isocitrate dehydrogenase [NAD] subunit gamma, mitochondrial OS=Homo sapiens GN=IDH3G PE=1 SV=1	2	GN=IDH3G	0.394457	0.180302	0.524808	0.233346	0.00341791	DOWN
976	11.43	17.13	32.72	11.2	5.56	sp|Q9HBG6|IF122_HUMAN	Intraflagellar transport protein 122 homolog OS=Homo sapiens GN=IFT122 PE=1 SV=2	5	GN=IFT122	1.95885	2.88403	2.53513	3.66438	0.0159309	UP
2291	3.92	9.82	41.27	16.42	5.325	sp|Q8WYA0|IFT81_HUMAN	Intraflagellar transport protein 81 homolog OS=Homo sapiens GN=IFT81 PE=1 SV=1	4	GN=IFT81	2.80543	2.35505	1.7378	1.43219	0.0390692	UP
767	14.41	16.88	49.56	33.33	25.37	sp|P78318|IGBP1_HUMAN	Immunoglobulin-binding protein 1 OS=Homo sapiens GN=IGBP1 PE=1 SV=1	8	GN=IGBP1	0.359749	0.207014	0.524808	0.293765	0.00230897	DOWN
158	37.89	42.77	66.49	46.38	38.8	sp|Q96RQ9|OXLA_HUMAN	L-amino-acid oxidase OS=Homo sapiens GN=IL4I1 PE=1 SV=1	21	GN=IL4I1	0.0954993	0.0847227	0.0963829	0.0847227	9.99617e-08	DOWN
3250	1.83	5.41	22.56	10.77	6.154	sp|Q12905|ILF2_HUMAN	Interleukin enhancer-binding factor 2 OS=Homo sapiens GN=ILF2 PE=1 SV=2	3	GN=ILF2	2.35505	2.26987	2.07014	1.99526	0.000796322	UP
1505	7.13	9.18	29.42	9.06	3.579	sp|Q12906|ILF3_HUMAN	Interleukin enhancer-binding factor 3 OS=Homo sapiens GN=ILF3 PE=1 SV=3	3	GN=ILF3	6.85488	6.19441	3.94457	3.83707	0.0121526	UP
1810	5.63	7.58	32.96	12.61	7.08	sp|Q13418|ILK_HUMAN	Integrin-linked protein kinase OS=Homo sapiens GN=ILK PE=1 SV=2	3	GN=ILK	3.49945	2.44343	2.65461	1.8197	0.0190573	UP
77	53.59	57.04	62.93	50.66	40.77	sp|Q16891|MIC60_HUMAN	MICOS complex subunit MIC60 OS=Homo sapiens GN=IMMT PE=1 SV=1	26	GN=IMMT	0.233346	0.263027	0.301995	0.334195	6.41534e-05	DOWN
344	25.28	25.35	56.68	52.71	52.71	sp|P29218|IMPA1_HUMAN	Inositol monophosphatase 1 OS=Homo sapiens GN=IMPA1 PE=1 SV=1	18	GN=IMPA1	0.233346	0.242103	0.260615	0.272898	3.75244e-06	DOWN
739	14.89	16.97	41.83	28.21	18.68	sp|P12268|IMDH2_HUMAN	Inosine-5'-monophosphate dehydrogenase 2 OS=Homo sapiens GN=IMPDH2 PE=1 SV=2	8	GN=IMPDH2	2.96483	4.05509	3.56451	4.7863	0.00515706	UP
160	37.74	43.32	39.69	28.4	23.22	sp|Q8TEX9|IPO4_HUMAN	Importin-4 OS=Homo sapiens GN=IPO4 PE=1 SV=2	24	GN=IPO4	0.231207	0.185353	0.413047	0.328095	0.000792382	DOWN
784	14.15	18.43	36.74	15.33	9.246	sp|Q86XH1|IQCA1_HUMAN	IQ and AAA domain-containing protein 1 OS=Homo sapiens GN=IQCA1 PE=2 SV=1	7	GN=IQCA1	0.591562	0.340408	0.49204	0.280543	0.00393487	DOWN
1032	10.87	16.33	55.01	28.95	19.38	sp|Q96DY2|IQCD_HUMAN	IQ domain-containing protein D OS=Homo sapiens GN=IQCD PE=2 SV=2	8	GN=IQCD	0.474242	0.313329	0.428549	0.285759	0.000818865	DOWN
1261	8.92	10.63	38.6	16.48	11.51	sp|Q9H095|IQCG_HUMAN	IQ domain-containing protein G OS=Homo sapiens GN=IQCG PE=1 SV=1	5	GN=IQCG	0.49204	0.353183	0.549541	0.394457	0.00114874	DOWN
38	73.58	77.3	59.66	43.56	37.2	sp|Q9H0B3|IQCN_HUMAN	IQ domain-containing protein N OS=Homo sapiens GN=IQCN PE=1 SV=1	43	GN=IQCN	0.190546	0.0870964	0.246604	0.109648	0.000183553	DOWN
177	36.32	50.56	41.65	23.81	14.22	sp|Q13576|IQGA2_HUMAN	Ras GTPase-activating-like protein IQGAP2 OS=Homo sapiens GN=IQGAP2 PE=1 SV=4	23	GN=IQGAP2	0.672977	0.331131	0.765597	0.376704	0.0230205	DOWN
1026	10.93	18.3	26.68	14.54	9.987	sp|Q8NA54|IQUB_HUMAN	IQ and ubiquitin-like domain-containing protein OS=Homo sapiens GN=IQUB PE=1 SV=2	9	GN=IQUB	0.177011	0.138038	0.30761	0.244343	0.000238276	DOWN
472	20.77	24.06	44.71	35.64	30.89	sp|Q6NXR0|IIGP5_HUMAN	Interferon-inducible GTPase 5 OS=Homo sapiens GN=IRGC PE=2 SV=1	13	GN=IRGC	0.183654	0.165959	0.30479	0.267917	0.000177029	DOWN
1650	6.36	7.05	55.09	28.14	25.15	sp|Q9H1K1|ISCU_HUMAN	Iron-sulfur cluster assembly enzyme ISCU, mitochondrial OS=Homo sapiens GN=ISCU PE=1 SV=2	4	GN=ISCU	0.648634	0.369828	0.831764	0.47863	0.0256753	DOWN
2647	2.55	2.63	26.67	19.39	11.52	sp|P05161|ISG15_HUMAN	Ubiquitin-like protein ISG15 OS=Homo sapiens GN=ISG15 PE=1 SV=5	2	GN=ISG15	4.2462	3.53183	3.01995	2.18776	0.0139336	UP
2632	2.59	4.1	34.15	15.61	10.73	sp|Q96AB3|ISOC2_HUMAN	Isochorismatase domain-containing protein 2 OS=Homo sapiens GN=ISOC2 PE=1 SV=1	2	GN=ISOC2	0.648634	0.465586	0.895365	0.636796	0.0314336	DOWN
1491	7.23	10.37	33.79	17.58	11.81	sp|P53990|IST1_HUMAN	IST1 homolog OS=Homo sapiens GN=IST1 PE=1 SV=1	5	GN=IST1	2.60615	2.42103	2.1677	1.97697	0.0026	UP
2489	3.08	4.95	24.68	10.09	4.505	sp|Q6GPH6|IPIL1_HUMAN	Inositol 1,4,5-trisphosphate receptor-interacting protein-like 1 OS=Homo sapiens GN=ITPRIPL1 PE=1 SV=1	2	GN=ITPRIPL1	0.420727	0.288403	0.862979	0.591562	0.0342205	DOWN
3410	1.42	6.11	22.31	5.859	1.685	sp|Q92833|JARD2_HUMAN	Protein Jumonji OS=Homo sapiens GN=JARID2 PE=1 SV=2	3	GN=JARID2	0.564937	0.436516	0.77983	0.60256	0.0106934	DOWN
2064	4.41	6.45	23.33	13.17	7.127	sp|Q9H9V9|JMJD4_HUMAN	JmjC domain-containing protein 4 OS=Homo sapiens GN=JMJD4 PE=1 SV=2	3	GN=JMJD4	0.737904	0.737904	0.570164	0.570164	0.00564546	DOWN
151	38.9	41.54	59.63	44.22	39.87	sp|Q15046|SYK_HUMAN	Lysine--tRNA ligase OS=Homo sapiens GN=KARS PE=1 SV=3	25	GN=KARS	0.544503	0.672977	0.483059	0.60256	0.00186558	DOWN
257	29.88	31.99	47.4	35.16	29.96	sp|Q92945|FUBP2_HUMAN	Far upstream element-binding protein 2 OS=Homo sapiens GN=KHSRP PE=1 SV=4	17	GN=KHSRP	2.31206	3.90841	2.46604	4.36516	0.0217328	UP
2452	3.23	4.82	32.15	9.348	2.55	sp|O00139|KIF2A_HUMAN	Kinesin-like protein KIF2A OS=Homo sapiens GN=KIF2A PE=1 SV=3	2	GN=KIF2A	6.0256	10.666	7.58578	12.4738	0.0111868	UP
187	35.11	43.56	48.7	29.49	21.91	sp|P33176|KINH_HUMAN	Kinesin-1 heavy chain OS=Homo sapiens GN=KIF5B PE=1 SV=1	19	GN=KIF5B	1.41906	1.92309	1.7378	2.29087	0.0189933	UP
466	20.9	27.77	46.2	24.43	17.97	sp|Q9HAQ2|KIF9_HUMAN	Kinesin-like protein KIF9 OS=Homo sapiens GN=KIF9 PE=1 SV=4	11	GN=KIF9	0.483059	0.244343	0.751623	0.37325	0.015574	DOWN
131	41.99	46.15	55.43	45.39	42.27	sp|Q6JEL2|KLH10_HUMAN	Kelch-like protein 10 OS=Homo sapiens GN=KLHL10 PE=1 SV=1	25	GN=KLHL10	0.310456	0.248886	0.280543	0.226986	3.39723e-05	DOWN
1510	7.11	10.82	27.53	18.35	16.14	sp|Q9Y448|SKAP_HUMAN	Small kinetochore-associated protein OS=Homo sapiens GN=KNSTRN PE=1 SV=2	6	GN=KNSTRN	0.496592	0.343558	0.691831	0.483059	0.00615847	DOWN
156	37.94	39.5	54.04	37.42	27.8	sp|P04264|K2C1_HUMAN	Keratin, type II cytoskeletal 1 OS=Homo sapiens GN=KRT1 PE=1 SV=6	22	GN=KRT1	1.58489	2.39883	1.87068	2.80543	0.0233924	UP
3449	1.3	6.38	34.44	13.5	7.632	sp|Q14CN4|K2C72_HUMAN	Keratin, type II cytoskeletal 72 OS=Homo sapiens GN=KRT72 PE=1 SV=2	4	GN=KRT72	0.539511	0.49204	0.77983	0.711214	0.0124866	DOWN
978	11.42	17.3	53.42	25.67	16.15	sp|P05787|K2C8_HUMAN	Keratin, type II cytoskeletal 8 OS=Homo sapiens GN=KRT8 PE=1 SV=7	9	GN=KRT8	2.12814	2.67917	1.5417	1.94089	0.0200313	UP
463	21	24.94	34.03	26.16	21.19	sp|P35527|K1C9_HUMAN	Keratin, type I cytoskeletal 9 OS=Homo sapiens GN=KRT9 PE=1 SV=3	15	GN=KRT9	2.33346	2.03236	1.80302	1.58489	0.00992916	UP
117	44.55	48.48	70.33	51.64	49.71	sp|P28838|AMPL_HUMAN	Cytosol aminopeptidase OS=Homo sapiens GN=LAP3 PE=1 SV=3	30	GN=LAP3	0.363078	0.237684	0.496592	0.325087	0.00125388	DOWN
2790	2.2	5.3	24.36	5.018	1.825	sp|Q6PKG0|LARP1_HUMAN	La-related protein 1 OS=Homo sapiens GN=LARP1 PE=1 SV=2	2	GN=LARP1	1.67494	2.1677	1.65959	2.14783	0.00759079	UP
1180	9.64	13.97	50	41.92	21.26	sp|P07195|LDHB_HUMAN	L-lactate dehydrogenase B chain OS=Homo sapiens GN=LDHB PE=1 SV=2	10	GN=LDHB	2.14783	1.36773	2.10863	1.34276	0.0450177	UP
828	13.43	19.07	42.63	19.22	12.99	sp|O95202|LETM1_HUMAN	Mitochondrial proton/calcium exchanger protein OS=Homo sapiens GN=LETM1 PE=1 SV=1	8	GN=LETM1	0.597035	0.220801	0.847227	0.310456	0.0380513	DOWN
1762	5.89	6.02	36	20.4	18.8	sp|P17931|LEG3_HUMAN	Galectin-3 OS=Homo sapiens GN=LGALS3 PE=1 SV=5	6	GN=LGALS3	8.70964	4.92039	5.34564	3.04789	0.0315197	UP
1478	7.3	9.04	48.07	21.03	16.31	sp|O14910|LIN7A_HUMAN	Protein lin-7 homolog A OS=Homo sapiens GN=LIN7A PE=1 SV=2	5	GN=LIN7A	0.349945	0.465586	0.270396	0.366438	0.000542032	DOWN
405	22.9	31.32	34.41	17.41	14.29	sp|P36776|LONM_HUMAN	Lon protease homolog, mitochondrial OS=Homo sapiens GN=LONP1 PE=1 SV=2	12	GN=LONP1	0.387258	0.49204	0.405508	0.519996	0.00044711	DOWN
579	17.78	19.06	50.44	32.94	28.28	sp|Q53EV4|LRC23_HUMAN	Leucine-rich repeat-containing protein 23 OS=Homo sapiens GN=LRRC23 PE=2 SV=2	9	GN=LRRC23	0.280543	0.178649	0.366438	0.237684	0.000340129	DOWN
1377	8.05	8.86	31.74	23.15	13.6	sp|Q8IZ02|LRC34_HUMAN	Leucine-rich repeat-containing protein 34 OS=Homo sapiens GN=LRRC34 PE=2 SV=2	4	GN=LRRC34	0.248886	0.143219	0.331131	0.205116	0.000297164	DOWN
1573	6.78	70.51	38.56	29.38	23.62	sp|O60309|L37A3_HUMAN	Leucine-rich repeat-containing protein 37A3 OS=Homo sapiens GN=LRRC37A3 PE=2 SV=2	46	GN=LRRC37A3	0.199526	0.310456	0.258226	0.405508	0.000514383	DOWN
168	36.83	44.26	48.79	34	30.52	sp|Q96QE4|LR37B_HUMAN	Leucine-rich repeat-containing protein 37B OS=Homo sapiens GN=LRRC37B PE=2 SV=3	35	GN=LRRC37B	0.0787046	0.104713	0.0946237	0.11695	1.59539e-06	DOWN
1042	10.78	13.85	27.62	14.92	8.748	sp|Q8N1G4|LRC47_HUMAN	Leucine-rich repeat-containing protein 47 OS=Homo sapiens GN=LRRC47 PE=1 SV=1	5	GN=LRRC47	2.24905	3.34195	1.61436	2.44343	0.028815	UP
1429	7.72	9.75	37.7	18.85	9.426	sp|Q0VAA2|LR74A_HUMAN	Leucine-rich repeat-containing protein 74A OS=Homo sapiens GN=LRRC74A PE=2 SV=2	4	GN=LRRC74A	0.322107	0.218776	0.436516	0.293765	0.000630606	DOWN
64	57.84	62.64	47.58	34.5	27.52	sp|Q9C099|LRCC1_HUMAN	Leucine-rich repeat and coiled-coil domain-containing protein 1 OS=Homo sapiens GN=LRRCC1 PE=1 SV=2	29	GN=LRRCC1	0.293765	0.12942	0.30761	0.135519	0.000521148	DOWN
1027	10.93	12.51	34.64	18.04	10.89	sp|A6NIV6|LRIQ4_HUMAN	Leucine-rich repeat and IQ domain-containing protein 4 OS=Homo sapiens GN=LRRIQ4 PE=4 SV=2	6	GN=LRRIQ4	0.359749	0.17378	0.515229	0.246604	0.00281333	DOWN
1535	6.98	10.15	41.58	20.92	13.52	sp|Q9Y383|LC7L2_HUMAN	Putative RNA-binding protein Luc7-like 2 OS=Homo sapiens GN=LUC7L2 PE=1 SV=2	5	GN=LUC7L2	5.24808	12.3595	6.66807	15.1356	0.0322638	UP
1018	11.01	11.27	59.59	46.58	43.15	sp|Q96KX0|LYZL4_HUMAN	Lysozyme-like protein 4 OS=Homo sapiens GN=LYZL4 PE=2 SV=1	9	GN=LYZL4	0.383707	0.185353	0.711214	0.343558	0.0125693	DOWN
876	12.77	16.87	47.6	21.56	16.09	sp|Q7Z4T9|CFA91_HUMAN	Cilia- and flagella-associated protein 91 OS=Homo sapiens GN=MAATS1 PE=1 SV=2	7	GN=MAATS1	0.30479	0.420727	0.270396	0.376704	0.000304126	DOWN
1203	9.44	10.17	35.33	27.44	14.51	sp|P43358|MAGA4_HUMAN	Melanoma-associated antigen 4 OS=Homo sapiens GN=MAGEA4 PE=1 SV=2	4	GN=MAGEA4	0.253513	0.194089	0.496592	0.394457	0.00230799	DOWN
356	24.87	27.84	27.4	19.62	14.13	sp|Q9NTJ4|MA2C1_HUMAN	Alpha-mannosidase 2C1 OS=Homo sapiens GN=MAN2C1 PE=1 SV=1	13	GN=MAN2C1	0.231207	0.151356	0.452898	0.301995	0.00153673	DOWN
1191	9.57	10.02	70.88	34.62	31.32	sp|P55145|MANF_HUMAN	Mesencephalic astrocyte-derived neurotrophic factor OS=Homo sapiens GN=MANF PE=1 SV=3	6	GN=MANF	0.322107	0.229087	0.534564	0.387258	0.00223498	DOWN
1623	6.51	12.38	52.67	23.16	13.99	sp|Q02750|MP2K1_HUMAN	Dual specificity mitogen-activated protein kinase kinase 1 OS=Homo sapiens GN=MAP2K1 PE=1 SV=2	6	GN=MAP2K1	2.53513	3.22107	4.52898	5.54626	0.0217273	UP
1171	9.71	11.86	45	26.11	20	sp|P28482|MK01_HUMAN	Mitogen-activated protein kinase 1 OS=Homo sapiens GN=MAPK1 PE=1 SV=3	7	GN=MAPK1	1.59956	1.83654	1.28233	1.49969	0.016989	UP
1315	8.47	8.97	40.3	23.51	22.01	sp|Q15691|MARE1_HUMAN	Microtubule-associated protein RP/EB family member 1 OS=Homo sapiens GN=MAPRE1 PE=1 SV=3	5	GN=MAPRE1	4.16869	3.37287	2.53513	2.07014	0.0218656	UP
1325	8.4	9.27	39.22	20.96	19.16	sp|Q9NZL9|MAT2B_HUMAN	Methionine adenosyltransferase 2 subunit beta OS=Homo sapiens GN=MAT2B PE=1 SV=1	6	GN=MAT2B	1.64437	1.5417	1.85353	1.7378	0.00187308	UP
452	21.45	22.77	58.38	39.82	32.34	sp|P40925|MDHC_HUMAN	Malate dehydrogenase, cytoplasmic OS=Homo sapiens GN=MDH1 PE=1 SV=4	12	GN=MDH1	0.642688	0.310456	0.636796	0.30761	0.0117989	DOWN
114	45.35	48.66	76.04	72.78	64.2	sp|P40926|MDHM_HUMAN	Malate dehydrogenase, mitochondrial OS=Homo sapiens GN=MDH2 PE=1 SV=3	29	GN=MDH2	0.319154	0.21677	0.457088	0.313329	0.000855589	DOWN
354	24.93	26.38	43.84	27.05	21.06	sp|P23368|MAOM_HUMAN	NAD-dependent malic enzyme, mitochondrial OS=Homo sapiens GN=ME2 PE=1 SV=1	13	GN=ME2	0.457088	0.398107	0.539511	0.474242	0.000355174	DOWN
1767	5.87	6.99	28.95	13.67	12.6	sp|Q9BV79|MECR_HUMAN	Enoyl-[acyl-carrier-protein] reductase, mitochondrial OS=Homo sapiens GN=MECR PE=1 SV=2	5	GN=MECR	0.310456	0.251189	0.334195	0.275423	3.8693e-05	DOWN
128	42.73	43.79	68.04	61	53.96	sp|Q9BUN1|MENT_HUMAN	Protein MENT OS=Homo sapiens GN=MENT PE=2 SV=1	46	GN=MENT	0.0679204	0.0698232	0.0737904	0.0724436	6.24929e-09	DOWN
2309	3.85	5.4	18.23	4.913	2.838	sp|O60502|OGA_HUMAN	Protein O-GlcNAcase OS=Homo sapiens GN=MGEA5 PE=1 SV=2	3	GN=MGEA5	2.55859	2.26987	2.22844	1.95885	0.00199927	UP
1555	6.86	10.36	38.34	18.46	9.533	sp|O95822|DCMC_HUMAN	Malonyl-CoA decarboxylase, mitochondrial OS=Homo sapiens GN=MLYCD PE=1 SV=3	5	GN=MLYCD	0.539511	0.564937	0.586138	0.625173	0.000174593	DOWN
1355	8.16	11.31	29.53	10.53	6.547	sp|Q495T6|MMEL1_HUMAN	Membrane metallo-endopeptidase-like 1 OS=Homo sapiens GN=MMEL1 PE=2 SV=2	5	GN=MMEL1	0.190546	0.11272	0.195884	0.120226	4.00486e-05	DOWN
2178	4.09	4.13	28.75	15.42	12.92	sp|Q6PF18|MORN3_HUMAN	MORN repeat-containing protein 3 OS=Homo sapiens GN=MORN3 PE=1 SV=2	2	GN=MORN3	0.436516	0.267917	0.630957	0.383707	0.00485739	DOWN
1196	9.52	10.41	55.74	36.17	34.47	sp|O75425|MSPD3_HUMAN	Motile sperm domain-containing protein 3 OS=Homo sapiens GN=MOSPD3 PE=2 SV=1	6	GN=MOSPD3	0.465586	0.288403	0.356451	0.239883	0.000870505	DOWN
2395	3.51	3.69	60.63	36.22	18.11	sp|O95563|MPC2_HUMAN	Mitochondrial pyruvate carrier 2 OS=Homo sapiens GN=MPC2 PE=1 SV=1	2	GN=MPC2	0.12942	0.165959	0.161436	0.207014	1.53148e-05	DOWN
892	12.51	15.45	42.32	28.61	20.8	sp|P34949|MPI_HUMAN	Mannose-6-phosphate isomerase OS=Homo sapiens GN=MPI PE=1 SV=2	9	GN=MPI	0.487529	0.685488	0.559758	0.824138	0.0164756	DOWN
547	18.55	19.37	60.27	49.49	37.37	sp|P25325|THTM_HUMAN	3-mercaptopyruvate sulfurtransferase OS=Homo sapiens GN=MPST PE=1 SV=3	11	GN=MPST	0.539511	0.42462	0.608135	0.483059	0.00113121	DOWN
555	18.21	34.36	35.21	14.7	7.697	sp|Q7Z745|MRO2B_HUMAN	Maestro heat-like repeat-containing protein family member 2B OS=Homo sapiens GN=MROH2B PE=2 SV=3	15	GN=MROH2B	0.296483	0.133045	0.37325	0.164437	0.000886888	DOWN
1846	5.4	7.23	28.1	9.365	5.873	sp|Q13421|MSLN_HUMAN	Mesothelin OS=Homo sapiens GN=MSLN PE=1 SV=2	3	GN=MSLN	0.711214	0.510505	0.398107	0.299226	0.00979112	DOWN
2030	4.53	5.83	29.33	18.37	12.01	sp|Q13126|MTAP_HUMAN	S-methyl-5'-thioadenosine phosphorylase OS=Homo sapiens GN=MTAP PE=1 SV=2	3	GN=MTAP	2.35505	2.85759	2.33346	2.80543	0.00150544	UP
752	14.66	15.3	55.78	42.9	29.7	sp|Q9Y6C9|MTCH2_HUMAN	Mitochondrial carrier homolog 2 OS=Homo sapiens GN=MTCH2 PE=1 SV=1	11	GN=MTCH2	0.242103	0.151356	0.564937	0.346737	0.00478219	DOWN
434	22.14	27.36	37.75	16.68	12.41	sp|P11586|C1TC_HUMAN	C-1-tetrahydrofolate synthase, cytoplasmic OS=Homo sapiens GN=MTHFD1 PE=1 SV=3	12	GN=MTHFD1	3.94457	2.75423	5.05825	3.46737	0.0101957	UP
906	12.32	14.16	46.35	24.25	15.45	sp|Q13505|MTX1_HUMAN	Metaxin-1 OS=Homo sapiens GN=MTX1 PE=1 SV=2	7	GN=MTX1	0.169044	0.251189	0.190546	0.277971	7.70421e-05	DOWN
1626	6.51	6.69	39.16	25.86	19.77	sp|O75431|MTX2_HUMAN	Metaxin-2 OS=Homo sapiens GN=MTX2 PE=1 SV=1	3	GN=MTX2	0.192309	0.465586	0.192309	0.465586	0.00341226	DOWN
1646	6.38	8.6	31.2	12.13	6.4	sp|P22033|MUTA_HUMAN	Methylmalonyl-CoA mutase, mitochondrial OS=Homo sapiens GN=MUT PE=1 SV=4	3	GN=MUT	0.691831	0.340408	0.801678	0.398107	0.0289318	DOWN
1656	6.34	8.59	66.02	48.54	35.92	sp|Q99417|MYCBP_HUMAN	c-Myc-binding protein OS=Homo sapiens GN=MYCBP PE=1 SV=3	6	GN=MYCBP	0.313329	0.285759	0.265461	0.239883	2.18512e-05	DOWN
1966	4.79	7.01	26.08	8.131	3.379	sp|Q8TBZ2|MYBPP_HUMAN	MYCBP-associated protein OS=Homo sapiens GN=MYCBPAP PE=1 SV=2	4	GN=MYCBPAP	0.591562	0.461318	0.630957	0.501187	0.00138833	DOWN
1254	8.96	9.18	52.32	43.71	35.1	sp|P60660|MYL6_HUMAN	Myosin light polypeptide 6 OS=Homo sapiens GN=MYL6 PE=1 SV=2	6	GN=MYL6	3.90841	2.60615	2.77971	1.77011	0.0277472	UP
2455	3.22	6.73	50.48	24.04	18.75	sp|P14649|MYL6B_HUMAN	Myosin light chain 6B OS=Homo sapiens GN=MYL6B PE=1 SV=1	5	GN=MYL6B	0.275423	0.134276	0.291072	0.147231	0.000315359	DOWN
1837	5.43	9.43	25.28	5.531	2.038	sp|Q9NZM1|MYOF_HUMAN	Myoferlin OS=Homo sapiens GN=MYOF PE=1 SV=1	4	GN=MYOF	1.90546	1.72187	1.35519	1.23595	0.0380072	UP
905	12.32	14.82	46.15	23.53	16.06	sp|Q4G0N4|NAKD2_HUMAN	NAD kinase 2, mitochondrial OS=Homo sapiens GN=NADK2 PE=1 SV=2	7	GN=NADK2	0.534564	0.580764	0.613762	0.679204	0.000963955	DOWN
431	22.17	25.86	36.97	23.23	18.41	sp|Q6IA69|NADE_HUMAN	Glutamine-dependent NAD(+) synthetase OS=Homo sapiens GN=NADSYN1 PE=1 SV=3	14	GN=NADSYN1	0.401791	0.483059	0.401791	0.483059	0.000163225	DOWN
1665	6.29	7.36	22.14	11.19	8.273	sp|P17050|NAGAB_HUMAN	Alpha-N-acetylgalactosaminidase OS=Homo sapiens GN=NAGA PE=1 SV=2	3	GN=NAGA	0.648634	0.666807	0.666807	0.679204	1.46642e-05	DOWN
1236	9.14	10.26	37.87	16.27	10.4	sp|Q99733|NP1L4_HUMAN	Nucleosome assembly protein 1-like 4 OS=Homo sapiens GN=NAP1L4 PE=1 SV=1	4	GN=NAP1L4	1.55597	1.75388	2.46604	2.75423	0.0284499	UP
1958	4.83	6.69	31.99	16.14	10.37	sp|Q8IW45|NNRD_HUMAN	ATP-dependent (S)-NAD(P)H-hydrate dehydratase OS=Homo sapiens GN=NAXD PE=1 SV=1	4	GN=NAXD	0.510505	0.383707	0.597035	0.452898	0.00145682	DOWN
464	20.99	22.82	44.23	22.54	13.52	sp|P19338|NUCL_HUMAN	Nucleolin OS=Homo sapiens GN=NCL PE=1 SV=3	10	GN=NCL	4.74242	11.272	5.91562	14.4544	0.03817	UP
940	11.94	14.94	29.08	19.88	14.24	sp|Q9BTX1|NDC1_HUMAN	Nucleoporin NDC1 OS=Homo sapiens GN=NDC1 PE=1 SV=2	7	GN=NDC1	0.346737	0.42462	0.534564	0.685488	0.00640645	DOWN
1205	9.41	10.19	30.93	21.87	20.8	sp|Q9UGV2|NDRG3_HUMAN	Protein NDRG3 OS=Homo sapiens GN=NDRG3 PE=1 SV=2	6	GN=NDRG3	0.214783	0.559758	0.301995	0.772681	0.0239898	DOWN
2281	3.95	5.94	39.15	21.97	17.46	sp|O95299|NDUAA_HUMAN	NADH dehydrogenase [ubiquinone] 1 alpha subcomplex subunit 10, mitochondrial OS=Homo sapiens GN=NDUFA10 PE=1 SV=1	5	GN=NDUFA10	0.580764	0.231207	0.870964	0.346737	0.039894	DOWN
2341	3.72	3.92	55.86	42.76	24.14	sp|Q9UI09|NDUAC_HUMAN	NADH dehydrogenase [ubiquinone] 1 alpha subcomplex subunit 12 OS=Homo sapiens GN=NDUFA12 PE=1 SV=1	3	GN=NDUFA12	0.765597	0.83946	0.483059	0.519996	0.0293034	DOWN
2046	4.49	4.69	56.94	30.56	13.89	sp|Q9P0J0|NDUAD_HUMAN	NADH dehydrogenase [ubiquinone] 1 alpha subcomplex subunit 13 OS=Homo sapiens GN=NDUFA13 PE=1 SV=3	2	GN=NDUFA13	0.679204	0.322107	0.737904	0.359749	0.0212605	DOWN
2504	3.05	3.51	93.94	43.43	29.29	sp|O43678|NDUA2_HUMAN	NADH dehydrogenase [ubiquinone] 1 alpha subcomplex subunit 2 OS=Homo sapiens GN=NDUFA2 PE=1 SV=3	3	GN=NDUFA2	0.369828	0.248886	0.390841	0.280543	0.000282744	DOWN
2919	2.07	4.07	27.59	17.24	12.93	sp|Q16718|NDUA5_HUMAN	NADH dehydrogenase [ubiquinone] 1 alpha subcomplex subunit 5 OS=Homo sapiens GN=NDUFA5 PE=1 SV=3	2	GN=NDUFA5	0.591562	0.334195	0.83946	0.474242	0.0260376	DOWN
1924	5	5.69	50	29.07	14.53	sp|P51970|NDUA8_HUMAN	NADH dehydrogenase [ubiquinone] 1 alpha subcomplex subunit 8 OS=Homo sapiens GN=NDUFA8 PE=1 SV=3	3	GN=NDUFA8	0.666807	0.263027	0.824138	0.331131	0.0375455	DOWN
855	13.04	14.09	44.56	26.53	21.75	sp|Q16795|NDUA9_HUMAN	NADH dehydrogenase [ubiquinone] 1 alpha subcomplex subunit 9, mitochondrial OS=Homo sapiens GN=NDUFA9 PE=1 SV=2	7	GN=NDUFA9	0.465586	0.319154	0.461318	0.331131	0.000625809	DOWN
2444	3.27	3.37	35.9	18.59	14.74	sp|O14561|ACPM_HUMAN	Acyl carrier protein, mitochondrial OS=Homo sapiens GN=NDUFAB1 PE=1 SV=3	2	GN=NDUFAB1	0.501187	0.524808	0.636796	0.666807	0.00199105	DOWN
2043	4.5	5.19	54.29	20	9.714	sp|Q9P032|NDUF4_HUMAN	NADH dehydrogenase [ubiquinone] 1 alpha subcomplex assembly factor 4 OS=Homo sapiens GN=NDUFAF4 PE=1 SV=1	2	GN=NDUFAF4	0.275423	0.340408	0.265461	0.343558	5.89119e-05	DOWN
1942	4.91	5.67	43.02	21.51	18.6	sp|O96000|NDUBA_HUMAN	NADH dehydrogenase [ubiquinone] 1 beta subcomplex subunit 10 OS=Homo sapiens GN=NDUFB10 PE=1 SV=3	3	GN=NDUFB10	0.636796	0.564937	0.672977	0.591562	0.000529853	DOWN
2236	4.01	4.46	51.09	29.2	18.25	sp|P17568|NDUB7_HUMAN	NADH dehydrogenase [ubiquinone] 1 beta subcomplex subunit 7 OS=Homo sapiens GN=NDUFB7 PE=1 SV=4	2	GN=NDUFB7	0.77983	0.648634	0.554626	0.457088	0.0108731	DOWN
2406	3.46	3.56	48.92	24.19	15.05	sp|O95169|NDUB8_HUMAN	NADH dehydrogenase [ubiquinone] 1 beta subcomplex subunit 8, mitochondrial OS=Homo sapiens GN=NDUFB8 PE=1 SV=1	2	GN=NDUFB8	0.515229	0.501187	0.47863	0.465586	2.29112e-05	DOWN
271	28.99	32.88	45.8	34.25	24.35	sp|P28331|NDUS1_HUMAN	NADH-ubiquinone oxidoreductase 75 kDa subunit, mitochondrial OS=Homo sapiens GN=NDUFS1 PE=1 SV=3	15	GN=NDUFS1	0.496592	0.285759	0.724436	0.416869	0.0110424	DOWN
1041	10.79	11.8	50.54	25.05	19.44	sp|O75306|NDUS2_HUMAN	NADH dehydrogenase [ubiquinone] iron-sulfur protein 2, mitochondrial OS=Homo sapiens GN=NDUFS2 PE=1 SV=2	6	GN=NDUFS2	0.356451	0.483059	0.47863	0.630957	0.00277798	DOWN
985	11.36	13.48	49.62	30.3	28.79	sp|O75489|NDUS3_HUMAN	NADH dehydrogenase [ubiquinone] iron-sulfur protein 3, mitochondrial OS=Homo sapiens GN=NDUFS3 PE=1 SV=1	10	GN=NDUFS3	0.60256	0.501187	0.648634	0.549541	0.00092437	DOWN
1699	6.15	6.16	44	28.57	22.86	sp|O43181|NDUS4_HUMAN	NADH dehydrogenase [ubiquinone] iron-sulfur protein 4, mitochondrial OS=Homo sapiens GN=NDUFS4 PE=1 SV=1	3	GN=NDUFS4	0.452898	0.380189	0.401791	0.356451	8.73848e-05	DOWN
2626	2.61	2.95	31.43	14.76	10.95	sp|O00217|NDUS8_HUMAN	NADH dehydrogenase [ubiquinone] iron-sulfur protein 8, mitochondrial OS=Homo sapiens GN=NDUFS8 PE=1 SV=1	3	GN=NDUFS8	0.483059	0.448745	0.448745	0.42462	2.31376e-05	DOWN
1520	7.05	12.46	38.36	15.3	12.07	sp|P49821|NDUV1_HUMAN	NADH dehydrogenase [ubiquinone] flavoprotein 1, mitochondrial OS=Homo sapiens GN=NDUFV1 PE=1 SV=4	6	GN=NDUFV1	0.440555	0.37325	0.772681	0.672977	0.0192317	DOWN
1276	8.78	11.07	53.82	28.51	19.28	sp|P19404|NDUV2_HUMAN	NADH dehydrogenase [ubiquinone] flavoprotein 2, mitochondrial OS=Homo sapiens GN=NDUFV2 PE=1 SV=2	6	GN=NDUFV2	0.505825	0.469894	0.549541	0.510505	8.02192e-05	DOWN
2545	2.89	11.78	26.45	10.12	4.029	sp|P19838|NFKB1_HUMAN	Nuclear factor NF-kappa-B p105 subunit OS=Homo sapiens GN=NFKB1 PE=1 SV=2	4	GN=NFKB1	2.39883	1.59956	2.85759	2.24905	0.0162006	UP
433	22.15	25.55	52.52	35.01	29.1	sp|Q9Y697|NFS1_HUMAN	Cysteine desulfurase, mitochondrial OS=Homo sapiens GN=NFS1 PE=1 SV=3	12	GN=NFS1	0.398107	0.258226	0.398107	0.260615	0.000462102	DOWN
1587	6.71	7.85	35.54	16.98	9.019	sp|Q9GZT8|NIF3L_HUMAN	NIF3-like protein 1 OS=Homo sapiens GN=NIF3L1 PE=1 SV=2	3	GN=NIF3L1	0.401791	0.20893	0.483059	0.248886	0.0019385	DOWN
811	13.75	14.41	57.89	46.96	31.58	sp|Q9UFN0|NPS3A_HUMAN	Protein NipSnap homolog 3A OS=Homo sapiens GN=NIPSNAP3A PE=1 SV=2	7	GN=NIPSNAP3A	0.515229	0.210863	0.444631	0.18197	0.0041602	DOWN
1231	9.21	10.88	45.29	30.8	22.1	sp|Q9NQR4|NIT2_HUMAN	Omega-amidase NIT2 OS=Homo sapiens GN=NIT2 PE=1 SV=1	5	GN=NIT2	4.52898	2.83139	3.40408	2.18776	0.0204376	UP
1960	4.82	5.38	60.38	33.49	19.34	sp|P56597|NDK5_HUMAN	Nucleoside diphosphate kinase homolog 5 OS=Homo sapiens GN=NME5 PE=1 SV=1	3	GN=NME5	0.293765	0.220801	0.394457	0.310456	0.000294596	DOWN
667	16.1	17.84	52.13	34.31	25.53	sp|Q9Y5B8|NDK7_HUMAN	Nucleoside diphosphate kinase 7 OS=Homo sapiens GN=NME7 PE=1 SV=1	8	GN=NME7	0.246604	0.178649	0.328095	0.235505	0.000150076	DOWN
211	33.23	40.97	59.69	45.75	30.44	sp|Q8N427|TXND3_HUMAN	Thioredoxin domain-containing protein 3 OS=Homo sapiens GN=NME8 PE=2 SV=2	20	GN=NME8	0.233346	0.131826	0.363078	0.207014	0.000539896	DOWN
1384	8.01	8.54	61.45	60.24	49.4	sp|Q9C002|NMES1_HUMAN	Normal mucosa of esophagus-specific gene 1 protein OS=Homo sapiens GN=NMES1 PE=2 SV=1	6	GN=NMES1	0.613762	0.510505	0.77983	0.648634	0.00736324	DOWN
1830	5.5	5.97	22.94	11.09	8.987	sp|Q8NDH3|PEPL1_HUMAN	Probable aminopeptidase NPEPL1 OS=Homo sapiens GN=NPEPL1 PE=1 SV=3	3	GN=NPEPL1	0.510505	0.369828	0.794328	0.539511	0.0149752	DOWN
58	60.64	62.29	55.28	39.17	32.21	sp|P55786|PSA_HUMAN	Puromycin-sensitive aminopeptidase OS=Homo sapiens GN=NPEPPS PE=1 SV=2	32	GN=NPEPPS	0.366438	0.405508	0.654636	0.724436	0.0139243	DOWN
1939	4.93	5.42	22.65	9.027	6.195	sp|Q6UXI9|NPNT_HUMAN	Nephronectin OS=Homo sapiens GN=NPNT PE=2 SV=3	3	GN=NPNT	3.80189	3.7325	2.58226	2.65461	0.00708083	UP
218	32.19	38.63	35.83	20	13.91	sp|O43847|NRDC_HUMAN	Nardilysin OS=Homo sapiens GN=NRDC PE=1 SV=2	15	GN=NRDC	0.242103	0.17378	0.515229	0.366438	0.00289702	DOWN
73	55.11	58.97	58.2	40.86	35.22	sp|P46459|NSF_HUMAN	Vesicle-fusing ATPase OS=Homo sapiens GN=NSF PE=1 SV=3	28	GN=NSF	0.539511	0.549541	0.57544	0.586138	3.39523e-05	DOWN
367	24.49	25.8	55.14	49.46	42.97	sp|Q9UNZ2|NSF1C_HUMAN	NSFL1 cofactor p47 OS=Homo sapiens GN=NSFL1C PE=1 SV=2	14	GN=NSFL1C	0.554626	0.515229	0.47863	0.444631	0.000229887	DOWN
2052	4.45	5.94	22.29	7.953	2.216	sp|Q08J23|NSUN2_HUMAN	tRNA (cytosine(34)-C(5))-methyltransferase OS=Homo sapiens GN=NSUN2 PE=1 SV=2	2	GN=NSUN2	1.83654	2.05116	1.51356	1.67494	0.00679407	UP
1320	8.44	9.28	54.23	45.27	34.33	sp|Q8TCD5|NT5C_HUMAN	5'(3')-deoxyribonucleotidase, cytosolic type OS=Homo sapiens GN=NT5C PE=1 SV=2	4	GN=NT5C	0.580764	0.505825	0.77983	0.679204	0.0088261	DOWN
119	44.43	46.73	65.41	51.15	41.31	sp|Q96P26|5NT1B_HUMAN	Cytosolic 5'-nucleotidase 1B OS=Homo sapiens GN=NT5C1B PE=2 SV=2	30	GN=NT5C1B	0.113763	0.115878	0.0937562	0.0887156	1.00324e-06	DOWN
2755	2.26	12.73	35.32	8.322	0.6619	sp|Q14980|NUMA1_HUMAN	Nuclear mitotic apparatus protein 1 OS=Homo sapiens GN=NUMA1 PE=1 SV=2	2	GN=NUMA1	3.40408	1.87068	4.16869	2.29087	0.0344458	UP
83	51.92	59.61	41.91	30.19	21.85	sp|O75694|NU155_HUMAN	Nuclear pore complex protein Nup155 OS=Homo sapiens GN=NUP155 PE=1 SV=1	28	GN=NUP155	0.207014	0.244343	0.30479	0.343558	0.00016281	DOWN
143	40.18	51.26	34.31	18.41	14.29	sp|Q5SRE5|NU188_HUMAN	Nucleoporin NUP188 homolog OS=Homo sapiens GN=NUP188 PE=1 SV=1	22	GN=NUP188	0.231207	0.272898	0.405508	0.47863	0.00146367	DOWN
84	51.57	60.89	38.62	21.77	13.87	sp|Q92621|NU205_HUMAN	Nuclear pore complex protein Nup205 OS=Homo sapiens GN=NUP205 PE=1 SV=3	26	GN=NUP205	0.239883	0.194089	0.524808	0.428549	0.00357931	DOWN
950	11.81	12.32	47.24	31.9	28.53	sp|Q8NFH5|NUP53_HUMAN	Nucleoporin NUP53 OS=Homo sapiens GN=NUP35 PE=1 SV=1	7	GN=NUP35	0.161436	0.135519	0.192309	0.15417	6.15765e-06	DOWN
1503	7.14	8.09	35	23.68	17.89	sp|Q8NFH3|NUP43_HUMAN	Nucleoporin Nup43 OS=Homo sapiens GN=NUP43 PE=1 SV=1	4	GN=NUP43	0.283139	0.717794	0.316228	0.816582	0.0419967	DOWN
312	26.68	29.95	54.44	44.18	30.97	sp|Q7Z3B4|NUP54_HUMAN	Nucleoporin p54 OS=Homo sapiens GN=NUP54 PE=1 SV=2	15	GN=NUP54	0.237684	0.197697	0.359749	0.293765	0.000247521	DOWN
1806	5.65	6.81	23.37	14.19	7.012	sp|Q9BVL2|NUP58_HUMAN	Nucleoporin p58/p45 OS=Homo sapiens GN=NUP58 PE=1 SV=1	4	GN=NUP58	0.356451	0.158489	0.597035	0.258226	0.00599355	DOWN
1338	8.33	9.29	25.1	14.37	11.88	sp|P37198|NUP62_HUMAN	Nuclear pore glycoprotein p62 OS=Homo sapiens GN=NUP62 PE=1 SV=3	6	GN=NUP62	0.416869	0.474242	0.515229	0.591562	0.000854825	DOWN
97	49	53.53	55.8	35.65	33.46	sp|Q8N1F7|NUP93_HUMAN	Nuclear pore complex protein Nup93 OS=Homo sapiens GN=NUP93 PE=1 SV=2	31	GN=NUP93	0.260615	0.322107	0.401791	0.49204	0.00108208	DOWN
154	38.69	45.21	27.3	15.47	12.55	sp|P52948|NUP98_HUMAN	Nuclear pore complex protein Nup98-Nup96 OS=Homo sapiens GN=NUP98 PE=1 SV=4	23	GN=NUP98	0.313329	0.157036	0.510505	0.246604	0.00268567	DOWN
2022	4.56	4.81	38.58	29.92	23.62	sp|P61970|NTF2_HUMAN	Nuclear transport factor 2 OS=Homo sapiens GN=NUTF2 PE=1 SV=1	5	GN=NUTF2	0.461318	0.42462	0.636796	0.586138	0.00254977	DOWN
2165	4.13	4.75	22.98	11.91	6.383	sp|Q9UMX2|OAZ3_HUMAN	Ornithine decarboxylase antizyme 3 OS=Homo sapiens GN=OAZ3 PE=1 SV=2	2	GN=OAZ3	0.60256	0.343558	0.648634	0.366438	0.0075027	DOWN
564	18.08	18.43	74.8	61.42	46.85	sp|Q96PU9|ODF3A_HUMAN	Outer dense fiber protein 3 OS=Homo sapiens GN=ODF3 PE=2 SV=1	11	GN=ODF3	0.30761	0.128233	0.275423	0.113763	0.000535388	DOWN
1016	11.02	12.63	46.64	35.18	28.06	sp|A8MYP8|ODF3B_HUMAN	Outer dense fiber protein 3B OS=Homo sapiens GN=ODF3B PE=2 SV=1	6	GN=ODF3B	0.325087	0.265461	0.187068	0.157036	0.000268455	DOWN
1961	4.82	5.23	43.07	22.63	13.5	sp|Q8IXM7|OD3L1_HUMAN	Outer dense fiber protein 3-like protein 1 OS=Homo sapiens GN=ODF3L1 PE=2 SV=1	3	GN=ODF3L1	0.183654	0.322107	0.263027	0.465586	0.00137042	DOWN
247	30.63	36.07	46.14	30.21	23.66	sp|Q02218|ODO1_HUMAN	2-oxoglutarate dehydrogenase, mitochondrial OS=Homo sapiens GN=OGDH PE=1 SV=3	18	GN=OGDH	0.280543	0.301995	0.436516	0.47863	0.00103479	DOWN
447	21.74	25.76	38.85	21.46	13.65	sp|O60313|OPA1_HUMAN	Dynamin-like 120 kDa protein, mitochondrial OS=Homo sapiens GN=OPA1 PE=1 SV=3	13	GN=OPA1	0.401791	0.440555	0.42462	0.465586	2.92419e-05	DOWN
2761	2.25	5.77	28.99	14.01	4.348	sp|Q9H4B0|OSGP2_HUMAN	Probable tRNA N6-adenosine threonylcarbamoyltransferase, mitochondrial OS=Homo sapiens GN=OSGEPL1 PE=2 SV=2	2	GN=OSGEPL1	0.436516	0.363078	0.711214	0.591562	0.00894917	DOWN
961	11.65	15.9	55.98	42.74	36.32	sp|Q96DC9|OTUB2_HUMAN	Ubiquitin thioesterase OTUB2 OS=Homo sapiens GN=OTUB2 PE=1 SV=2	12	GN=OTUB2	0.255859	0.301995	0.275423	0.325087	2.13327e-05	DOWN
341	25.34	27.55	63.46	38.08	30.38	sp|P55809|SCOT1_HUMAN	Succinyl-CoA:3-ketoacid coenzyme A transferase 1, mitochondrial OS=Homo sapiens GN=OXCT1 PE=1 SV=1	18	GN=OXCT1	0.331131	0.265461	0.465586	0.376704	0.000614247	DOWN
440	22.05	26.25	49.06	30.82	23.43	sp|P11940|PABP1_HUMAN	Polyadenylate-binding protein 1 OS=Homo sapiens GN=PABPC1 PE=1 SV=2	15	GN=PABPC1	2.63027	4.57088	2.31206	4.01791	0.0218334	UP
2368	3.6	4.41	28.1	11.76	6.209	sp|Q86U42|PABP2_HUMAN	Polyadenylate-binding protein 2 OS=Homo sapiens GN=PABPN1 PE=1 SV=3	2	GN=PABPN1	12.942	16.9044	13.4277	17.378	0.00115457	UP
717	15.2	16	53.72	36.15	33.78	sp|Q96M98|PACRG_HUMAN	Parkin coregulated gene protein OS=Homo sapiens GN=PACRG PE=1 SV=2	11	GN=PACRG	0.432514	0.301995	0.534564	0.37325	0.00125049	DOWN
2465	3.16	9.37	28.44	15.46	8.779	sp|Q13177|PAK2_HUMAN	Serine/threonine-protein kinase PAK 2 OS=Homo sapiens GN=PAK2 PE=1 SV=3	4	GN=PAK2	2.33346	2.14783	1.95885	1.80302	0.00269683	UP
235	31.08	32.65	81.48	77.25	73.02	sp|Q99497|PARK7_HUMAN	Protein/nucleic acid deglycase DJ-1 OS=Homo sapiens GN=PARK7 PE=1 SV=2	19	GN=PARK7	0.413047	0.210863	0.515229	0.265461	0.00258996	DOWN
1476	7.3	10.69	18.14	6.727	4.762	sp|Q96RG2|PASK_HUMAN	PAS domain-containing serine/threonine-protein kinase OS=Homo sapiens GN=PASK PE=1 SV=3	5	GN=PASK	0.608135	0.387258	0.724436	0.469894	0.00897009	DOWN
2843	2.14	2.66	37.3	20.63	8.73	sp|Q8WXA2|PATE1_HUMAN	Prostate and testis expressed protein 1 OS=Homo sapiens GN=PATE1 PE=1 SV=1	3	GN=PATE1	0.409261	0.253513	0.608135	0.390841	0.00406957	DOWN
899	12.4	12.52	47.14	38.33	33.48	sp|P22061|PIMT_HUMAN	Protein-L-isoaspartate(D-aspartate) O-methyltransferase OS=Homo sapiens GN=PCMT1 PE=1 SV=4	11	GN=PCMT1	0.554626	0.529663	0.642688	0.613762	0.000538171	DOWN
888	12.56	13.82	29.9	18.22	13.66	sp|Q9UHG3|PCYOX_HUMAN	Prenylcysteine oxidase 1 OS=Homo sapiens GN=PCYOX1 PE=1 SV=3	7	GN=PCYOX1	0.549541	0.436516	0.648634	0.524808	0.00181977	DOWN
127	43.07	46.69	46.66	29.84	22.35	sp|Q8WUM4|PDC6I_HUMAN	Programmed cell death 6-interacting protein OS=Homo sapiens GN=PDCD6IP PE=1 SV=1	22	GN=PDCD6IP	2.51189	3.49945	2.33346	3.25087	0.00668495	UP
3036	2.01	4.97	21.11	2.413	2.413	sp|O60658|PDE8A_HUMAN	High affinity cAMP-specific and IBMX-insensitive 3',5'-cyclic phosphodiesterase 8A OS=Homo sapiens GN=PDE8A PE=1 SV=2	3	GN=PDE8A	0.49204	0.452898	0.737904	0.679204	0.00982093	DOWN
983	11.37	19.94	59.49	33.33	29.74	sp|P08559|ODPA_HUMAN	Pyruvate dehydrogenase E1 component subunit alpha, somatic form, mitochondrial OS=Homo sapiens GN=PDHA1 PE=1 SV=3	11	GN=PDHA1	0.353183	0.353183	0.559758	0.586138	0.00349887	DOWN
245	30.69	31.97	61.08	42.78	36.34	sp|P29803|ODPAT_HUMAN	Pyruvate dehydrogenase E1 component subunit alpha, testis-specific form, mitochondrial OS=Homo sapiens GN=PDHA2 PE=1 SV=1	19	GN=PDHA2	0.263027	0.237684	0.37325	0.340408	0.000210003	DOWN
568	17.98	18.76	71.59	57.94	49.58	sp|P11177|ODPB_HUMAN	Pyruvate dehydrogenase E1 component subunit beta, mitochondrial OS=Homo sapiens GN=PDHB PE=1 SV=3	16	GN=PDHB	0.270396	0.199526	0.356451	0.258226	0.000191827	DOWN
251	30.2	34.26	55.89	43.91	35.53	sp|O00330|ODPX_HUMAN	Pyruvate dehydrogenase protein X component, mitochondrial OS=Homo sapiens GN=PDHX PE=1 SV=3	17	GN=PDHX	0.265461	0.224906	0.349945	0.293765	0.000108133	DOWN
339	25.39	26.49	54.77	43.41	33.64	sp|Q15084|PDIA6_HUMAN	Protein disulfide-isomerase A6 OS=Homo sapiens GN=PDIA6 PE=1 SV=1	19	GN=PDIA6	0.461318	0.369828	0.824138	0.660694	0.0256614	DOWN
1184	9.63	10.93	33.39	11.82	9.247	sp|Q8N807|PDILT_HUMAN	Protein disulfide-isomerase-like protein of the testis OS=Homo sapiens GN=PDILT PE=1 SV=2	5	GN=PDILT	0.487529	0.724436	0.580764	0.870964	0.0283751	DOWN
1200	9.47	10.62	31.28	19.46	14.04	sp|Q15120|PDK3_HUMAN	[Pyruvate dehydrogenase (acetyl-transferring)] kinase isozyme 3, mitochondrial OS=Homo sapiens GN=PDK3 PE=1 SV=1	5	GN=PDK3	0.37325	0.343558	0.428549	0.401791	5.84783e-05	DOWN
1547	6.89	7.53	30.35	9.497	8.752	sp|Q9P0J1|PDP1_HUMAN	[Pyruvate dehydrogenase [acetyl-transferring]]-phosphatase 1, mitochondrial OS=Homo sapiens GN=PDP1 PE=1 SV=3	4	GN=PDP1	0.625173	0.642688	0.679204	0.698232	0.000260877	DOWN
1557	6.85	10.79	24.57	10.35	5.233	sp|Q8NCN5|PDPR_HUMAN	Pyruvate dehydrogenase phosphatase regulatory subunit, mitochondrial OS=Homo sapiens GN=PDPR PE=1 SV=2	4	GN=PDPR	0.549541	0.405508	0.870964	0.608135	0.0275741	DOWN
1541	6.92	7.22	42.31	25	14.42	sp|O00764|PDXK_HUMAN	Pyridoxal kinase OS=Homo sapiens GN=PDXK PE=1 SV=1	4	GN=PDXK	1.30617	1.6293	1.59956	2.03236	0.0231123	UP
850	13.11	14.39	45.35	23.37	12.87	sp|O60825|F262_HUMAN	6-phosphofructo-2-kinase/fructose-2,6-bisphosphatase 2 OS=Homo sapiens GN=PFKFB2 PE=1 SV=2	7	GN=PFKFB2	0.625173	0.758578	0.544503	0.654636	0.00406402	DOWN
710	15.3	33.18	44.87	30.64	22.18	sp|P17858|PFKAL_HUMAN	ATP-dependent 6-phosphofructokinase, liver type OS=Homo sapiens GN=PFKL PE=1 SV=6	17	GN=PFKL	1.8197	1.77011	2.05116	1.97697	0.000834536	UP
496	19.85	27.37	42.82	19.74	16.92	sp|P08237|PFKAM_HUMAN	ATP-dependent 6-phosphofructokinase, muscle type OS=Homo sapiens GN=PFKM PE=1 SV=2	14	GN=PFKM	0.619441	0.539511	0.539511	0.47863	0.000552896	DOWN
41	71.34	73.12	57.27	45.79	41.45	sp|Q01813|PFKAP_HUMAN	ATP-dependent 6-phosphofructokinase, platelet type OS=Homo sapiens GN=PFKP PE=1 SV=2	48	GN=PFKP	0.380189	0.30761	0.47863	0.387258	0.00041007	DOWN
1406	7.86	8.94	84.67	36.5	36.5	sp|P60673|PROF3_HUMAN	Profilin-3 OS=Homo sapiens GN=PFN3 PE=2 SV=1	4	GN=PFN3	0.0946237	0.12942	0.104713	0.151356	6.69695e-06	DOWN
291	27.68	29.52	78.66	66.01	60.87	sp|P15259|PGAM2_HUMAN	Phosphoglycerate mutase 2 OS=Homo sapiens GN=PGAM2 PE=1 SV=3	22	GN=PGAM2	0.109648	0.0870964	0.15417	0.11695	8.6573e-06	DOWN
748	14.71	18.77	53.63	35.29	25.95	sp|Q96HS1|PGAM5_HUMAN	Serine/threonine-protein phosphatase PGAM5, mitochondrial OS=Homo sapiens GN=PGAM5 PE=1 SV=2	8	GN=PGAM5	0.201372	0.356451	0.167494	0.288403	0.000409246	DOWN
2724	2.32	3.85	25.73	8.753	7.427	sp|P53609|PGTB1_HUMAN	Geranylgeranyl transferase type-1 subunit beta OS=Homo sapiens GN=PGGT1B PE=1 SV=2	4	GN=PGGT1B	2.12814	3.22107	1.41906	2.1677	0.0449277	UP
32	75.88	80.9	94	82.97	75.06	sp|P07205|PGK2_HUMAN	Phosphoglycerate kinase 2 OS=Homo sapiens GN=PGK2 PE=1 SV=3	60	GN=PGK2	0.195884	0.140605	0.199526	0.143219	1.61594e-05	DOWN
771	14.35	15.49	64.34	42.64	36.82	sp|O95336|6PGL_HUMAN	6-phosphogluconolactonase OS=Homo sapiens GN=PGLS PE=1 SV=2	7	GN=PGLS	1.88799	1.80302	1.97697	1.87068	0.000145476	UP
663	16.16	17.2	71.65	43.61	40.5	sp|A6NDG6|PGP_HUMAN	Glycerol-3-phosphate phosphatase OS=Homo sapiens GN=PGP PE=1 SV=1	10	GN=PGP	0.353183	0.340408	0.461318	0.452898	0.0003343	DOWN
274	28.85	30.71	75.92	62.54	55.18	sp|Q99623|PHB2_HUMAN	Prohibitin-2 OS=Homo sapiens GN=PHB2 PE=1 SV=2	16	GN=PHB2	0.887156	0.448745	0.737904	0.380189	0.0482573	DOWN
2018	4.58	5.07	43.82	22.47	6.742	sp|Q8TCT1|PHOP1_HUMAN	Phosphoethanolamine/phosphocholine phosphatase OS=Homo sapiens GN=PHOSPHO1 PE=1 SV=1	2	GN=PHOSPHO1	0.501187	0.214783	0.636796	0.272898	0.00917942	DOWN
933	12.02	16.01	33.66	15.62	13.2	sp|O75928|PIAS2_HUMAN	E3 SUMO-protein ligase PIAS2 OS=Homo sapiens GN=PIAS2 PE=1 SV=3	8	GN=PIAS2	0.544503	0.319154	0.737904	0.436516	0.0117467	DOWN
1471	7.34	7.95	50.74	15.19	13.7	sp|Q00169|PIPNA_HUMAN	Phosphatidylinositol transfer protein alpha isoform OS=Homo sapiens GN=PITPNA PE=1 SV=2	4	GN=PITPNA	0.60256	0.376704	0.717794	0.457088	0.00892016	DOWN
214	32.99	40.6	48.99	29.03	19.09	sp|Q5JRX3|PREP_HUMAN	Presequence protease, mitochondrial OS=Homo sapiens GN=PITRM1 PE=1 SV=3	17	GN=PITRM1	0.169044	0.277971	0.253513	0.42462	0.000875634	DOWN
2080	4.35	5.1	33.99	11.18	7.018	sp|Q53H76|PLA1A_HUMAN	Phospholipase A1 member A OS=Homo sapiens GN=PLA1A PE=2 SV=2	3	GN=PLA1A	2.10863	2.80543	1.64437	2.31206	0.0148986	UP
516	19.45	26.01	33.37	24.57	14.02	sp|O60733|PLPL9_HUMAN	85/88 kDa calcium-independent phospholipase A2 OS=Homo sapiens GN=PLA2G6 PE=1 SV=2	12	GN=PLA2G6	0.387258	0.642688	0.487529	0.824138	0.0224682	DOWN
1757	5.92	7.08	22.07	10.7	8.659	sp|Q8NHP8|PLBL2_HUMAN	Putative phospholipase B-like 2 OS=Homo sapiens GN=PLBD2 PE=1 SV=2	4	GN=PLBD2	0.549541	0.457088	0.559758	0.465586	0.000363461	DOWN
414	22.55	22.91	52.53	41.47	35.25	sp|O60664|PLIN3_HUMAN	Perilipin-3 OS=Homo sapiens GN=PLIN3 PE=1 SV=3	14	GN=PLIN3	0.772681	0.469894	0.642688	0.401791	0.0145917	DOWN
2119	4.23	4.42	28.28	13.47	9.764	sp|Q9NRY7|PLS2_HUMAN	Phospholipid scramblase 2 OS=Homo sapiens GN=PLSCR2 PE=1 SV=2	3	GN=PLSCR2	0.405508	0.293765	0.448745	0.30479	0.000463194	DOWN
123	43.85	52.58	54.31	32	22.5	sp|Q8TBY8|PMFBP_HUMAN	Polyamine-modulated factor 1-binding protein 1 OS=Homo sapiens GN=PMFBP1 PE=2 SV=1	21	GN=PMFBP1	0.205116	0.083946	0.267917	0.103753	0.00030524	DOWN
916	12.21	14.91	34.67	21.33	13.9	sp|Q10713|MPPA_HUMAN	Mitochondrial-processing peptidase subunit alpha OS=Homo sapiens GN=PMPCA PE=1 SV=2	6	GN=PMPCA	0.554626	0.387258	0.510505	0.369828	0.00125591	DOWN
768	14.4	15.96	44.38	23.52	19.43	sp|O75439|MPPB_HUMAN	Mitochondrial-processing peptidase subunit beta OS=Homo sapiens GN=PMPCB PE=1 SV=2	7	GN=PMPCB	0.405508	0.648634	0.469894	0.751623	0.0123963	DOWN
1176	9.67	10.33	37.94	21.86	15.76	sp|Q9HAB8|PPCS_HUMAN	Phosphopantothenate--cysteine ligase OS=Homo sapiens GN=PPCS PE=1 SV=2	5	GN=PPCS	2.67917	3.90841	2.12814	2.96483	0.0141432	UP
225	31.77	32.88	48.7	32.77	30.17	sp|O14829|PPE1_HUMAN	Serine/threonine-protein phosphatase with EF-hands 1 OS=Homo sapiens GN=PPEF1 PE=1 SV=1	20	GN=PPEF1	0.149969	0.110662	0.239883	0.178649	7.72889e-05	DOWN
369	24.44	25.3	97.58	69.7	64.24	sp|P62937|PPIA_HUMAN	Peptidyl-prolyl cis-trans isomerase A OS=Homo sapiens GN=PPIA PE=1 SV=2	19	GN=PPIA	7.7983	10	5.70164	8.16582	0.0043106	UP
2574	2.78	5.86	28.92	10.81	5.405	sp|Q08752|PPID_HUMAN	Peptidyl-prolyl cis-trans isomerase D OS=Homo sapiens GN=PPID PE=1 SV=3	3	GN=PPID	1.52757	1.67494	1.38038	1.51356	0.00319411	UP
2401	3.47	6.11	35.69	18.97	12.86	sp|Q8IXY8|PPIL6_HUMAN	Peptidyl-prolyl cis-trans isomerase-like 6 OS=Homo sapiens GN=PPIL6 PE=2 SV=1	3	GN=PPIL6	0.654636	0.465586	0.879022	0.625173	0.0272868	DOWN
450	21.51	22.39	57.59	39.01	32.72	sp|P35813|PPM1A_HUMAN	Protein phosphatase 1A OS=Homo sapiens GN=PPM1A PE=1 SV=1	13	GN=PPM1A	0.436516	0.613762	0.544503	0.772681	0.0102304	DOWN
345	25.27	25.9	47.06	41.18	32	sp|Q7Z5V6|PPR32_HUMAN	Protein phosphatase 1 regulatory subunit 32 OS=Homo sapiens GN=PPP1R32 PE=1 SV=1	11	GN=PPP1R32	0.260615	0.177011	0.444631	0.30479	0.00108632	DOWN
334	25.65	29.17	63.06	44.17	41.94	sp|Q15435|PP1R7_HUMAN	Protein phosphatase 1 regulatory subunit 7 OS=Homo sapiens GN=PPP1R7 PE=1 SV=1	21	GN=PPP1R7	0.401791	0.457088	0.47863	0.554626	0.00047153	DOWN
2796	2.19	5.44	29.73	12.13	3.322	sp|Q14738|2A5D_HUMAN	Serine/threonine-protein phosphatase 2A 56 kDa regulatory subunit delta isoform OS=Homo sapiens GN=PPP2R5D PE=1 SV=1	3	GN=PPP2R5D	1.61436	2.26987	1.48594	2.01372	0.0183686	UP
1054	10.72	16.91	35.35	17.38	13.87	sp|P48454|PP2BC_HUMAN	Serine/threonine-protein phosphatase 2B catalytic subunit gamma isoform OS=Homo sapiens GN=PPP3CC PE=1 SV=3	10	GN=PPP3CC	0.218776	0.141906	0.428549	0.277971	0.00122023	DOWN
698	15.52	22.8	26.84	15.58	11.89	sp|Q8TF05|PP4R1_HUMAN	Serine/threonine-protein phosphatase 4 regulatory subunit 1 OS=Homo sapiens GN=PPP4R1 PE=1 SV=1	11	GN=PPP4R1	0.591562	0.483059	0.564937	0.469894	0.000555797	DOWN
756	14.61	16.97	36.69	24.6	16.94	sp|P42785|PCP_HUMAN	Lysosomal Pro-X carboxypeptidase OS=Homo sapiens GN=PRCP PE=1 SV=1	8	GN=PRCP	0.380189	0.149969	0.544503	0.207014	0.00470958	DOWN
1569	6.8	8.43	35.49	17.03	10.07	sp|Q9HCU5|PREB_HUMAN	Prolactin regulatory element-binding protein OS=Homo sapiens GN=PREB PE=1 SV=2	3	GN=PREB	2.12814	2.26987	1.34276	1.48594	0.0393657	UP
2351	3.69	4.66	32.38	12.52	5.546	sp|Q13131|AAPK1_HUMAN	5'-AMP-activated protein kinase catalytic subunit alpha-1 OS=Homo sapiens GN=PRKAA1 PE=1 SV=4	3	GN=PRKAA1	2.12814	2.55859	1.45881	1.78649	0.0250496	UP
521	19.31	22.38	64.39	43.02	29.06	sp|P17612|KAPCA_HUMAN	cAMP-dependent protein kinase catalytic subunit alpha OS=Homo sapiens GN=PRKACA PE=1 SV=2	13	GN=PRKACA	0.337287	0.457088	0.237684	0.322107	0.000691225	DOWN
1034	10.84	19.08	54.13	43.59	28.49	sp|P22612|KAPCG_HUMAN	cAMP-dependent protein kinase catalytic subunit gamma OS=Homo sapiens GN=PRKACG PE=1 SV=3	9	GN=PRKACG	0.457088	0.210863	0.461318	0.214783	0.00260349	DOWN
237	31.01	32.71	39.39	33.9	28.22	sp|P14314|GLU2B_HUMAN	Glucosidase 2 subunit beta OS=Homo sapiens GN=PRKCSH PE=1 SV=2	16	GN=PRKCSH	0.737904	0.353183	0.879022	0.42462	0.049269	DOWN
314	26.55	30.85	31.88	9.666	4.506	sp|P78527|PRKDC_HUMAN	DNA-dependent protein kinase catalytic subunit OS=Homo sapiens GN=PRKDC PE=1 SV=3	16	GN=PRKDC	4.57088	4.09261	5.05825	4.52898	0.000371211	UP
2353	3.69	3.79	22.92	12.25	12.25	sp|P04156|PRIO_HUMAN	Major prion protein OS=Homo sapiens GN=PRNP PE=1 SV=1	3	GN=PRNP	0.928966	0.457088	0.630957	0.334195	0.049498	DOWN
2664	2.49	5.01	27.78	12.3	4.365	sp|Q9UMS4|PRP19_HUMAN	Pre-mRNA-processing factor 19 OS=Homo sapiens GN=PRPF19 PE=1 SV=1	2	GN=PRPF19	1.88799	2.55859	2.14783	2.70396	0.00580471	UP
2644	2.55	8.74	34.43	9.033	1.7	sp|O94906|PRP6_HUMAN	Pre-mRNA-processing factor 6 OS=Homo sapiens GN=PRPF6 PE=1 SV=1	2	GN=PRPF6	1.57036	1.77011	1.34276	1.51356	0.00832409	UP
702	15.48	22.98	28.82	10.19	4.454	sp|Q6P2Q9|PRP8_HUMAN	Pre-mRNA-processing-splicing factor 8 OS=Homo sapiens GN=PRPF8 PE=1 SV=2	9	GN=PRPF8	4.40555	9.81748	2.77971	6.85488	0.0479322	UP
1969	4.78	5.27	25	11.65	9.709	sp|Q53SZ7|PRR30_HUMAN	Proline-rich protein 30 OS=Homo sapiens GN=PRR30 PE=2 SV=1	3	GN=PRR30	0.448745	0.483059	0.501187	0.539511	0.000113798	DOWN
1814	5.6	6.94	22.29	6.286	4.343	sp|P56730|NETR_HUMAN	Neurotrypsin OS=Homo sapiens GN=PRSS12 PE=2 SV=2	4	GN=PRSS12	0.224906	0.122462	0.469894	0.255859	0.00211372	DOWN
1736	6.01	6.48	22.93	16.24	10.51	sp|Q9Y6M0|TEST_HUMAN	Testisin OS=Homo sapiens GN=PRSS21 PE=1 SV=1	3	GN=PRSS21	0.363078	0.343558	0.390841	0.366438	7.89434e-06	DOWN
551	18.42	18.63	48.51	39.15	35.32	sp|A4D1T9|PRS37_HUMAN	Probable inactive serine protease 37 OS=Homo sapiens GN=PRSS37 PE=1 SV=1	11	GN=PRSS37	0.207014	0.183654	0.440555	0.359749	0.001446	DOWN
2133	4.19	7.34	32.73	16.36	13.25	sp|Q9UI38|TSP50_HUMAN	Probable threonine protease PRSS50 OS=Homo sapiens GN=PRSS50 PE=1 SV=1	5	GN=PRSS50	0.608135	0.416869	0.519996	0.376704	0.00215523	DOWN
2387	3.53	3.95	36.2	14.94	4.81	sp|Q6PEW0|PRS54_HUMAN	Inactive serine protease 54 OS=Homo sapiens GN=PRSS54 PE=2 SV=3	2	GN=PRSS54	0.246604	0.0990832	0.328095	0.127057	0.000642268	DOWN
2991	2.03	2.26	29.88	8.714	8.714	sp|Q8IYP2|PRS58_HUMAN	Serine protease 58 OS=Homo sapiens GN=PRSS58 PE=2 SV=1	2	GN=PRSS58	0.586138	0.440555	0.591562	0.444631	0.0014246	DOWN
1009	11.09	17.62	32.73	11.93	6.775	sp|Q9NYI0|PSD3_HUMAN	PH and SEC7 domain-containing protein 3 OS=Homo sapiens GN=PSD3 PE=1 SV=2	6	GN=PSD3	0.376704	0.42462	0.346737	0.401791	4.48435e-05	DOWN
260	29.69	33.31	66.16	54.75	52.09	sp|P25786|PSA1_HUMAN	Proteasome subunit alpha type-1 OS=Homo sapiens GN=PSMA1 PE=1 SV=1	23	GN=PSMA1	0.420727	0.165959	0.383707	0.152757	0.00201288	DOWN
711	15.29	16.99	64.1	56.41	36.75	sp|P25787|PSA2_HUMAN	Proteasome subunit alpha type-2 OS=Homo sapiens GN=PSMA2 PE=1 SV=2	9	GN=PSMA2	0.436516	0.376704	0.416869	0.363078	5.05425e-05	DOWN
380	23.97	25.64	69.8	49.8	47.45	sp|P25788|PSA3_HUMAN	Proteasome subunit alpha type-3 OS=Homo sapiens GN=PSMA3 PE=1 SV=2	17	GN=PSMA3	0.457088	0.239883	0.465586	0.244343	0.00198606	DOWN
677	15.9	18.04	66.67	48.66	40.23	sp|P25789|PSA4_HUMAN	Proteasome subunit alpha type-4 OS=Homo sapiens GN=PSMA4 PE=1 SV=1	11	GN=PSMA4	0.666807	0.258226	0.554626	0.220801	0.0135742	DOWN
390	23.39	24.57	71.37	65.56	63.07	sp|P28066|PSA5_HUMAN	Proteasome subunit alpha type-5 OS=Homo sapiens GN=PSMA5 PE=1 SV=3	16	GN=PSMA5	0.465586	0.299226	0.448745	0.291072	0.000919828	DOWN
553	18.32	18.84	58.13	49.59	37.8	sp|P60900|PSA6_HUMAN	Proteasome subunit alpha type-6 OS=Homo sapiens GN=PSMA6 PE=1 SV=1	11	GN=PSMA6	0.580764	0.346737	0.549541	0.331131	0.00361185	DOWN
1113	10.17	23.07	82.26	62.1	50.4	sp|O14818|PSA7_HUMAN	Proteasome subunit alpha type-7 OS=Homo sapiens GN=PSMA7 PE=1 SV=1	14	GN=PSMA7	0.809096	0.524808	0.704693	0.457088	0.018749	DOWN
377	24.07	24.37	65.56	56.85	54.77	sp|P20618|PSB1_HUMAN	Proteasome subunit beta type-1 OS=Homo sapiens GN=PSMB1 PE=1 SV=2	18	GN=PSMB1	0.549541	0.510505	0.383707	0.359749	0.00131714	DOWN
662	16.17	17.23	42.44	40	40	sp|P49720|PSB3_HUMAN	Proteasome subunit beta type-3 OS=Homo sapiens GN=PSMB3 PE=1 SV=2	14	GN=PSMB3	0.251189	0.125893	0.226986	0.11695	0.000161567	DOWN
391	23.39	24.21	64.64	54.37	44.49	sp|P28074|PSB5_HUMAN	Proteasome subunit beta type-5 OS=Homo sapiens GN=PSMB5 PE=1 SV=3	12	GN=PSMB5	0.413047	0.293765	0.242103	0.172187	0.000761158	DOWN
606	17.22	17.56	48.95	38.49	34.73	sp|P28072|PSB6_HUMAN	Proteasome subunit beta type-6 OS=Homo sapiens GN=PSMB6 PE=1 SV=4	12	GN=PSMB6	0.519996	0.363078	0.510505	0.359749	0.00106936	DOWN
1126	10.11	11.94	42.24	30.32	19.13	sp|Q99436|PSB7_HUMAN	Proteasome subunit beta type-7 OS=Homo sapiens GN=PSMB7 PE=1 SV=1	6	GN=PSMB7	0.363078	0.432514	0.212814	0.267917	0.000802647	DOWN
454	21.32	29.5	62.5	46.82	29.77	sp|P62191|PRS4_HUMAN	26S proteasome regulatory subunit 4 OS=Homo sapiens GN=PSMC1 PE=1 SV=1	14	GN=PSMC1	0.731139	0.772681	0.544503	0.580764	0.00867491	DOWN
216	32.5	37.69	69.05	49.42	38.57	sp|P35998|PRS7_HUMAN	26S proteasome regulatory subunit 7 OS=Homo sapiens GN=PSMC2 PE=1 SV=3	19	GN=PSMC2	0.60256	0.554626	0.60256	0.559758	6.72111e-05	DOWN
240	30.89	34.61	84.74	60.59	44.87	sp|P17980|PRS6A_HUMAN	26S proteasome regulatory subunit 6A OS=Homo sapiens GN=PSMC3 PE=1 SV=3	18	GN=PSMC3	0.448745	0.554626	0.444631	0.559758	0.000572459	DOWN
416	22.51	25.59	61.72	44.98	39	sp|P43686|PRS6B_HUMAN	26S proteasome regulatory subunit 6B OS=Homo sapiens GN=PSMC4 PE=1 SV=2	13	GN=PSMC4	0.469894	0.744732	0.390841	0.619441	0.0110382	DOWN
120	44.39	50.15	84.73	71.67	58.37	sp|P62195|PRS8_HUMAN	26S proteasome regulatory subunit 8 OS=Homo sapiens GN=PSMC5 PE=1 SV=1	23	GN=PSMC5	0.559758	0.570164	0.570164	0.580764	2.18951e-06	DOWN
401	22.96	27.46	67.1	43.96	29.56	sp|P62333|PRS10_HUMAN	26S proteasome regulatory subunit 10B OS=Homo sapiens GN=PSMC6 PE=1 SV=1	11	GN=PSMC6	0.501187	0.505825	0.448745	0.452898	5.46826e-05	DOWN
107	46.52	51.89	47.01	32.74	27.91	sp|Q99460|PSMD1_HUMAN	26S proteasome non-ATPase regulatory subunit 1 OS=Homo sapiens GN=PSMD1 PE=1 SV=2	27	GN=PSMD1	0.501187	0.586138	0.515229	0.60256	0.000388726	DOWN
2274	3.96	6.1	46.46	21.24	21.24	sp|O75832|PSD10_HUMAN	26S proteasome non-ATPase regulatory subunit 10 OS=Homo sapiens GN=PSMD10 PE=1 SV=1	4	GN=PSMD10	1.67494	1.40605	1.78649	1.48594	0.00656994	UP
222	32.05	36.06	63.74	51.66	41.71	sp|O00231|PSD11_HUMAN	26S proteasome non-ATPase regulatory subunit 11 OS=Homo sapiens GN=PSMD11 PE=1 SV=3	20	GN=PSMD11	0.496592	0.912011	0.356451	0.660694	0.0457991	DOWN
666	16.14	17.66	52.26	43.87	37.42	sp|O00487|PSDE_HUMAN	26S proteasome non-ATPase regulatory subunit 14 OS=Homo sapiens GN=PSMD14 PE=1 SV=1	11	GN=PSMD14	0.501187	0.539511	0.619441	0.666807	0.00155189	DOWN
75	55.08	58.24	47.03	35.9	31.39	sp|Q13200|PSMD2_HUMAN	26S proteasome non-ATPase regulatory subunit 2 OS=Homo sapiens GN=PSMD2 PE=1 SV=3	33	GN=PSMD2	0.461318	0.564937	0.501187	0.613762	0.000829336	DOWN
206	33.74	39.22	66.48	42.7	37.27	sp|O43242|PSMD3_HUMAN	26S proteasome non-ATPase regulatory subunit 3 OS=Homo sapiens GN=PSMD3 PE=1 SV=2	23	GN=PSMD3	0.591562	0.717794	0.57544	0.704693	0.0024732	DOWN
925	12.11	13.68	45.99	34.88	32.1	sp|P51665|PSMD7_HUMAN	26S proteasome non-ATPase regulatory subunit 7 OS=Homo sapiens GN=PSMD7 PE=1 SV=2	9	GN=PSMD7	0.672977	0.77983	0.544503	0.636796	0.00593859	DOWN
1690	6.18	8.8	31.89	21.26	11.81	sp|P61289|PSME3_HUMAN	Proteasome activator complex subunit 3 OS=Homo sapiens GN=PSME3 PE=1 SV=1	3	GN=PSME3	0.704693	0.334195	0.570164	0.272898	0.0135091	DOWN
65	57.7	68.56	41.56	23.33	18.88	sp|Q14997|PSME4_HUMAN	Proteasome activator complex subunit 4 OS=Homo sapiens GN=PSME4 PE=1 SV=2	33	GN=PSME4	0.220801	0.0928966	0.331131	0.131826	0.000615135	DOWN
1405	7.87	8.57	47.6	33.21	22.14	sp|Q92530|PSMF1_HUMAN	Proteasome inhibitor PI31 subunit OS=Homo sapiens GN=PSMF1 PE=1 SV=2	5	GN=PSMF1	0.501187	0.394457	0.549541	0.428549	0.000620727	DOWN
620	17.08	18.16	54.75	39.11	28.77	sp|Q15257|PTPA_HUMAN	Serine/threonine-protein phosphatase 2A activator OS=Homo sapiens GN=PTPA PE=1 SV=3	10	GN=PTPA	0.263027	0.619441	0.237684	0.559758	0.00986445	DOWN
1097	10.3	10.98	63.18	32.84	30.35	sp|Q8WUK0|PTPM1_HUMAN	Phosphatidylglycerophosphatase and protein-tyrosine phosphatase 1 OS=Homo sapiens GN=PTPMT1 PE=1 SV=1	6	GN=PTPMT1	0.432514	0.539511	0.529663	0.654636	0.00204389	DOWN
1515	7.09	7.59	31.13	11.45	8.408	sp|Q9UHX1|PUF60_HUMAN	Poly(U)-binding-splicing factor PUF60 OS=Homo sapiens GN=PUF60 PE=1 SV=1	3	GN=PUF60	1.8197	3.63078	1.78649	3.49945	0.045527	UP
109	46.14	53.82	38.3	26.94	22.43	sp|Q9H0J4|QRIC2_HUMAN	Glutamine-rich protein 2 OS=Homo sapiens GN=QRICH2 PE=1 SV=1	23	GN=QRICH2	0.177011	0.125893	0.195884	0.12942	1.94277e-05	DOWN
1021	10.95	15.96	56.1	48.29	36.1	sp|P62820|RAB1A_HUMAN	Ras-related protein Rab-1A OS=Homo sapiens GN=RAB1A PE=1 SV=3	8	GN=RAB1A	3.56451	3.25087	1.90546	1.75388	0.039174	UP
2494	3.07	13.27	58.71	50.75	33.83	sp|Q9H0U4|RAB1B_HUMAN	Ras-related protein Rab-1B OS=Homo sapiens GN=RAB1B PE=1 SV=1	7	GN=RAB1B	4.65586	2.44343	3.40408	1.75388	0.0464018	UP
134	41.59	42.83	91.98	84.91	80.19	sp|P61019|RAB2A_HUMAN	Ras-related protein Rab-2A OS=Homo sapiens GN=RAB2A PE=1 SV=1	47	GN=RAB2A	0.172187	0.144544	0.272898	0.224906	0.000100362	DOWN
1000	11.14	38.53	90.74	84.26	82.41	sp|Q8WUD1|RAB2B_HUMAN	Ras-related protein Rab-2B OS=Homo sapiens GN=RAB2B PE=1 SV=1	25	GN=RAB2B	0.277971	0.283139	0.322107	0.319154	1.01355e-05	DOWN
754	14.63	17.73	64.38	49.32	44.75	sp|O95716|RAB3D_HUMAN	Ras-related protein Rab-3D OS=Homo sapiens GN=RAB3D PE=1 SV=1	12	GN=RAB3D	5.91562	4.40555	3.76704	2.65461	0.0184333	UP
1758	5.91	10.19	39.91	30.73	30.73	sp|P20338|RAB4A_HUMAN	Ras-related protein Rab-4A OS=Homo sapiens GN=RAB4A PE=1 SV=3	7	GN=RAB4A	0.619441	0.310456	0.824138	0.409261	0.0277059	DOWN
1182	9.64	12.13	47.89	31.46	31.46	sp|P61018|RAB4B_HUMAN	Ras-related protein Rab-4B OS=Homo sapiens GN=RAB4B PE=1 SV=1	6	GN=RAB4B	0.586138	0.501187	0.824138	0.704693	0.016139	DOWN
1644	6.39	6.86	32.97	25.41	15.68	sp|Q9UI14|PRAF1_HUMAN	Prenylated Rab acceptor protein 1 OS=Homo sapiens GN=RABAC1 PE=1 SV=1	3	GN=RABAC1	0.591562	0.428549	0.613762	0.452898	0.00205088	DOWN
851	13.1	13.3	61.46	42.71	31.77	sp|P63000|RAC1_HUMAN	Ras-related C3 botulinum toxin substrate 1 OS=Homo sapiens GN=RAC1 PE=1 SV=1	6	GN=RAC1	3.53183	1.8197	3.13329	1.59956	0.0499144	UP
633	16.9	19.54	43.28	37.9	28.85	sp|P54727|RD23B_HUMAN	UV excision repair protein RAD23 homolog B OS=Homo sapiens GN=RAD23B PE=1 SV=1	11	GN=RAD23B	0.452898	0.328095	0.524808	0.380189	0.000882107	DOWN
1302	8.56	9.41	49.02	21.57	13.07	sp|Q9UKM9|RALY_HUMAN	RNA-binding protein Raly OS=Homo sapiens GN=RALY PE=1 SV=1	4	GN=RALY	3.49945	2.96483	3.0761	2.60615	0.00157943	UP
2385	3.54	3.97	26.34	16.67	12.37	sp|Q9HD47|MOG1_HUMAN	Ran guanine nucleotide release factor OS=Homo sapiens GN=RANGRF PE=1 SV=1	2	GN=RANGRF	0.608135	0.529663	0.698232	0.613762	0.00150461	DOWN
1112	10.18	12.93	28.5	16.97	10.71	sp|P52306|GDS1_HUMAN	Rap1 GTPase-GDP dissociation stimulator 1 OS=Homo sapiens GN=RAP1GDS1 PE=1 SV=3	5	GN=RAP1GDS1	1.8197	1.7378	2.22844	2.12814	0.00370341	UP
2177	4.09	8.61	35.47	7.948	2.491	sp|P49756|RBM25_HUMAN	RNA-binding protein 25 OS=Homo sapiens GN=RBM25 PE=1 SV=3	2	GN=RBM25	1.41906	1.6293	1.47231	1.70608	0.00363193	UP
2249	4	4.78	19.81	5.849	5.094	sp|Q14498|RBM39_HUMAN	RNA-binding protein 39 OS=Homo sapiens GN=RBM39 PE=1 SV=2	2	GN=RBM39	2.67917	3.13329	2.42103	2.83139	0.00128592	UP
1061	10.67	11.53	35.07	21.33	19.43	sp|Q96HR9|REEP6_HUMAN	Receptor expression-enhancing protein 6 OS=Homo sapiens GN=REEP6 PE=1 SV=2	8	GN=REEP6	0.672977	0.42462	0.903649	0.57544	0.0383007	DOWN
1841	5.42	5.58	33.94	7.623	5.989	sp|Q04206|TF65_HUMAN	Transcription factor p65 OS=Homo sapiens GN=RELA PE=1 SV=2	3	GN=RELA	2.22844	2.80543	1.35519	1.70608	0.047982	UP
790	14.09	14.43	49.34	31.66	25.59	sp|Q8N443|RIBC1_HUMAN	RIB43A-like with coiled-coils protein 1 OS=Homo sapiens GN=RIBC1 PE=1 SV=1	8	GN=RIBC1	0.270396	0.239883	0.343558	0.313329	7.43301e-05	DOWN
908	12.31	14.14	53.4	28.16	19.42	sp|Q9H4K1|RIBC2_HUMAN	RIB43A-like with coiled-coils protein 2 OS=Homo sapiens GN=RIBC2 PE=1 SV=1	6	GN=RIBC2	0.580764	0.679204	0.591562	0.691831	0.00107567	DOWN
2081	4.35	4.78	37.58	11.46	9.554	sp|Q96DB5|RMD1_HUMAN	Regulator of microtubule dynamics protein 1 OS=Homo sapiens GN=RMDN1 PE=1 SV=1	3	GN=RMDN1	0.672977	0.636796	0.672977	0.636796	6.09296e-05	DOWN
1394	7.96	8.26	40.38	32.69	28.85	sp|Q5GAN3|RNS13_HUMAN	Probable inactive ribonuclease-like protein 13 OS=Homo sapiens GN=RNASE13 PE=2 SV=1	6	GN=RNASE13	0.231207	0.214783	0.296483	0.285759	4.33607e-05	DOWN
963	11.59	16.69	25.72	9.056	5.175	sp|Q5XPI4|RN123_HUMAN	E3 ubiquitin-protein ligase RNF123 OS=Homo sapiens GN=RNF123 PE=1 SV=1	7	GN=RNF123	0.483059	0.387258	0.60256	0.483059	0.00137853	DOWN
519	19.43	20.7	46.85	35.57	25.81	sp|P13489|RINI_HUMAN	Ribonuclease inhibitor OS=Homo sapiens GN=RNH1 PE=1 SV=2	17	GN=RNH1	1.80302	3.10456	2.33346	3.98107	0.0318539	UP
1364	8.11	24.7	82.08	71.23	66.51	sp|Q9HAT0|ROP1A_HUMAN	Ropporin-1A OS=Homo sapiens GN=ROPN1 PE=1 SV=2	27	GN=ROPN1	0.118032	0.233346	0.16293	0.334195	0.000465269	DOWN
259	29.73	30.49	81.6	70.75	70.75	sp|Q9BZX4|ROP1B_HUMAN	Ropporin-1B OS=Homo sapiens GN=ROPN1B PE=1 SV=1	30	GN=ROPN1B	0.452898	0.255859	0.816582	0.469894	0.023126	DOWN
1275	8.8	9.4	56.09	36.96	25.65	sp|Q96C74|ROP1L_HUMAN	Ropporin-1-like protein OS=Homo sapiens GN=ROPN1L PE=1 SV=2	5	GN=ROPN1L	0.37325	0.253513	0.57544	0.401791	0.00287967	DOWN
893	12.48	14.59	38.03	19.33	11.73	sp|P04844|RPN2_HUMAN	Dolichyl-diphosphooligosaccharide--protein glycosyltransferase subunit 2 OS=Homo sapiens GN=RPN2 PE=1 SV=3	6	GN=RPN2	1.99526	1.65959	1.65959	1.36773	0.0136127	UP
727	15.08	17.28	62.18	51.92	37.82	sp|P62979|RS27A_HUMAN	Ubiquitin-40S ribosomal protein S27a OS=Homo sapiens GN=RPS27A PE=1 SV=2	15	GN=RPS27A	0.731139	0.534564	0.394457	0.288403	0.0127091	DOWN
875	12.79	13.27	50.16	29.77	26.21	sp|Q8WYR4|RSPH1_HUMAN	Radial spoke head 1 homolog OS=Homo sapiens GN=RSPH1 PE=1 SV=1	8	GN=RSPH1	0.237684	0.0912011	0.310456	0.109648	0.000582844	DOWN
2715	2.33	6.52	20.34	4.943	1.494	sp|P0C881|R10B1_HUMAN	Radial spoke head 10 homolog B OS=Homo sapiens GN=RSPH10B PE=2 SV=1	2	GN=RSPH10B	0.296483	0.152757	0.293765	0.15417	0.000320021	DOWN
1154	9.89	10.45	57.47	25.29	17.24	sp|Q9UHP6|RSP14_HUMAN	Radial spoke head 14 homolog OS=Homo sapiens GN=RSPH14 PE=1 SV=1	5	GN=RSPH14	0.325087	0.301995	0.554626	0.496592	0.0026466	DOWN
495	19.87	21.46	74.64	53.26	48.19	sp|Q9H1X1|RSPH9_HUMAN	Radial spoke head protein 9 homolog OS=Homo sapiens GN=RSPH9 PE=1 SV=1	13	GN=RSPH9	0.0937562	0.0981748	0.115878	0.124738	1.21499e-06	DOWN
2188	4.07	6.1	22.58	4.748	1.841	sp|O95197|RTN3_HUMAN	Reticulon-3 OS=Homo sapiens GN=RTN3 PE=1 SV=2	2	GN=RTN3	2.60615	2.07014	1.85353	1.47231	0.0242135	UP
192	34.83	40.08	73.03	50	48.25	sp|Q9Y265|RUVB1_HUMAN	RuvB-like 1 OS=Homo sapiens GN=RUVBL1 PE=1 SV=1	30	GN=RUVBL1	0.340408	0.496592	0.398107	0.580764	0.00196753	DOWN
82	52.32	55.89	81.21	67.39	61.12	sp|Q9Y230|RUVB2_HUMAN	RuvB-like 2 OS=Homo sapiens GN=RUVBL2 PE=1 SV=3	36	GN=RUVBL2	0.369828	0.325087	0.436516	0.383707	0.000110661	DOWN
1928	4.98	5.63	23.84	11.6	7.595	sp|Q96ER3|SAAL1_HUMAN	Protein SAAL1 OS=Homo sapiens GN=SAAL1 PE=1 SV=2	3	GN=SAAL1	0.515229	0.630957	0.642688	0.787046	0.00775138	DOWN
1836	5.43	9.61	32.24	8.525	3.388	sp|Q15424|SAFB1_HUMAN	Scaffold attachment factor B1 OS=Homo sapiens GN=SAFB PE=1 SV=4	4	GN=SAFB	5.34564	4.52898	8.3946	6.79204	0.0084777	UP
745	14.78	17.6	36.35	19.88	15.13	sp|Q9P1V8|SAM15_HUMAN	Sterile alpha motif domain-containing protein 15 OS=Homo sapiens GN=SAMD15 PE=2 SV=1	8	GN=SAMD15	0.235505	0.167494	0.296483	0.205116	9.59692e-05	DOWN
1252	8.96	12.12	28.78	18.55	13.22	sp|Q9Y512|SAM50_HUMAN	Sorting and assembly machinery component 50 homolog OS=Homo sapiens GN=SAMM50 PE=1 SV=3	7	GN=SAMM50	0.432514	0.283139	0.564937	0.366438	0.00220144	DOWN
2189	4.07	4.38	44.29	11.9	9.524	sp|P82979|SARNP_HUMAN	SAP domain-containing ribonucleoprotein OS=Homo sapiens GN=SARNP PE=1 SV=3	2	GN=SARNP	2.91072	1.77011	3.46737	2.10863	0.0267911	UP
171	36.69	38.33	72.73	56.41	49.42	sp|Q8NBX0|SCPDL_HUMAN	Saccharopine dehydrogenase-like oxidoreductase OS=Homo sapiens GN=SCCPDH PE=1 SV=1	29	GN=SCCPDH	0.291072	0.42462	0.359749	0.524808	0.00122514	DOWN
146	39.87	42.6	60.24	49.25	42.02	sp|P31040|SDHA_HUMAN	Succinate dehydrogenase [ubiquinone] flavoprotein subunit, mitochondrial OS=Homo sapiens GN=SDHA PE=1 SV=2	23	GN=SDHA	0.265461	0.192309	0.457088	0.331131	0.00117151	DOWN
594	17.52	18.81	52.14	33.93	25	sp|P21912|SDHB_HUMAN	Succinate dehydrogenase [ubiquinone] iron-sulfur subunit, mitochondrial OS=Homo sapiens GN=SDHB PE=1 SV=3	11	GN=SDHB	0.242103	0.201372	0.380189	0.322107	0.000386014	DOWN
1350	8.23	8.33	39.66	27.37	24.02	sp|P67812|SC11A_HUMAN	Signal peptidase complex catalytic subunit SEC11A OS=Homo sapiens GN=SEC11A PE=1 SV=1	5	GN=SEC11A	0.672977	0.310456	0.711214	0.334195	0.0193172	DOWN
1768	5.86	11.43	25.73	9.79	5.594	sp|Q92503|S14L1_HUMAN	SEC14-like protein 1 OS=Homo sapiens GN=SEC14L1 PE=1 SV=2	4	GN=SEC14L1	0.296483	0.299226	0.313329	0.310456	4.63329e-07	DOWN
3005	2.02	3.46	10.97	2.386	0.7802	sp|O15027|SC16A_HUMAN	Protein transport protein Sec16A OS=Homo sapiens GN=SEC16A PE=1 SV=3	2	GN=SEC16A	1.85353	1.57036	1.61436	1.38038	0.00838808	UP
928	12.1	12.21	44.19	36.28	34.42	sp|O75396|SC22B_HUMAN	Vesicle-trafficking protein SEC22b OS=Homo sapiens GN=SEC22B PE=1 SV=4	7	GN=SEC22B	3.0761	2.77971	2.18776	1.99526	0.00931161	UP
1423	7.75	9.8	22.94	6.856	4.57	sp|P53992|SC24C_HUMAN	Protein transport protein Sec24C OS=Homo sapiens GN=SEC24C PE=1 SV=3	4	GN=SEC24C	3.16228	5.91562	2.51189	4.48745	0.027927	UP
1509	7.11	13.96	20.98	9.508	6.311	sp|O94979|SC31A_HUMAN	Protein transport protein Sec31A OS=Homo sapiens GN=SEC31A PE=1 SV=3	7	GN=SEC31A	3.01995	2.07014	3.69828	2.60615	0.0125682	UP
1695	6.17	13.55	40.31	25.99	13	sp|Q9P0V9|SEP10_HUMAN	Septin-10 OS=Homo sapiens GN=SEPT10 PE=1 SV=2	6	GN=SEPT10	0.127057	0.299226	0.183654	0.42462	0.00150682	DOWN
661	16.19	19.23	38.27	31.01	23.18	sp|Q8IYM1|SEP12_HUMAN	Septin-12 OS=Homo sapiens GN=SEPT12 PE=1 SV=1	10	GN=SEPT12	0.237684	0.283139	0.293765	0.363078	0.000108767	DOWN
802	13.9	18.66	48.54	34.52	22.59	sp|O43236|SEPT4_HUMAN	Septin-4 OS=Homo sapiens GN=SEPT4 PE=1 SV=1	9	GN=SEPT4	0.248886	0.255859	0.369828	0.380189	0.000302136	DOWN
392	23.37	25.42	55.38	34.78	29.98	sp|Q16181|SEPT7_HUMAN	Septin-7 OS=Homo sapiens GN=SEPT7 PE=1 SV=2	14	GN=SEPT7	0.613762	0.220801	0.831764	0.299226	0.0370454	DOWN
336	25.55	26.92	64.1	55.85	47.87	sp|P35237|SPB6_HUMAN	Serpin B6 OS=Homo sapiens GN=SERPINB6 PE=1 SV=3	18	GN=SERPINB6	0.405508	0.487529	0.597035	0.787046	0.0136718	DOWN
2001	4.64	6.96	27.6	7.933	4.804	sp|Q13435|SF3B2_HUMAN	Splicing factor 3B subunit 2 OS=Homo sapiens GN=SF3B2 PE=1 SV=2	4	GN=SF3B2	5.29664	6.60694	2.48886	3.19154	0.0372389	UP
793	14.05	19.22	24.32	8.71	5.998	sp|Q15393|SF3B3_HUMAN	Splicing factor 3B subunit 3 OS=Homo sapiens GN=SF3B3 PE=1 SV=4	8	GN=SF3B3	3.10456	6.0256	5.64937	10.2802	0.0383686	UP
643	16.68	18.25	37.77	17.82	13.01	sp|P23246|SFPQ_HUMAN	Splicing factor, proline- and glutamine-rich OS=Homo sapiens GN=SFPQ PE=1 SV=2	8	GN=SFPQ	2.85759	4.65586	2.05116	3.34195	0.026589	UP
782	14.19	14.59	38.63	28.49	23.56	sp|Q9Y371|SHLB1_HUMAN	Endophilin-B1 OS=Homo sapiens GN=SH3GLB1 PE=1 SV=1	9	GN=SH3GLB1	0.619441	0.524808	0.519996	0.436516	0.00105309	DOWN
3261	1.8	6.13	17.62	3.483	0.7368	sp|Q9ULL8|SHRM4_HUMAN	Protein Shroom4 OS=Homo sapiens GN=SHROOM4 PE=1 SV=3	2	GN=SHROOM4	1.59956	1.41906	1.8197	1.61436	0.00493861	UP
2101	4.28	4.45	18.6	4.2	4	sp|P53985|MOT1_HUMAN	Monocarboxylate transporter 1 OS=Homo sapiens GN=SLC16A1 PE=1 SV=3	2	GN=SLC16A1	0.636796	0.636796	0.636796	0.648634	1.2227e-06	DOWN
1346	8.28	10.37	40.51	20.26	14.15	sp|P53007|TXTP_HUMAN	Tricarboxylate transport protein, mitochondrial OS=Homo sapiens GN=SLC25A1 PE=1 SV=2	5	GN=SLC25A1	0.510505	0.356451	0.717794	0.515229	0.00769094	DOWN
1003	11.12	12.94	42.36	26.11	22.93	sp|Q02978|M2OM_HUMAN	Mitochondrial 2-oxoglutarate/malate carrier protein OS=Homo sapiens GN=SLC25A11 PE=1 SV=3	8	GN=SLC25A11	0.420727	0.398107	0.685488	0.630957	0.00772334	DOWN
1299	8.58	11.97	34.81	12.98	7.375	sp|O75746|CMC1_HUMAN	Calcium-binding mitochondrial carrier protein Aralar1 OS=Homo sapiens GN=SLC25A12 PE=1 SV=2	5	GN=SLC25A12	0.376704	0.291072	0.452898	0.356451	0.000322105	DOWN
816	13.65	16.74	39.11	17.93	10.22	sp|Q9UJS0|CMC2_HUMAN	Calcium-binding mitochondrial carrier protein Aralar2 OS=Homo sapiens GN=SLC25A13 PE=1 SV=2	6	GN=SLC25A13	0.260615	0.248886	0.349945	0.337287	0.000110695	DOWN
1101	10.27	11.06	48.44	20.62	15	sp|Q9HC21|TPC_HUMAN	Mitochondrial thiamine pyrophosphate carrier OS=Homo sapiens GN=SLC25A19 PE=1 SV=1	5	GN=SLC25A19	0.398107	0.301995	0.47863	0.363078	0.000469931	DOWN
1375	8.06	8.07	28.57	20.6	15.28	sp|Q9BXI2|ORNT2_HUMAN	Mitochondrial ornithine transporter 2 OS=Homo sapiens GN=SLC25A2 PE=1 SV=3	4	GN=SLC25A2	0.183654	0.212814	0.310456	0.376704	0.000494218	DOWN
1502	7.15	7.67	37.57	16.02	8.84	sp|Q00325|MPCP_HUMAN	Phosphate carrier protein, mitochondrial OS=Homo sapiens GN=SLC25A3 PE=1 SV=2	4	GN=SLC25A3	0.524808	0.444631	0.625173	0.534564	0.00106238	DOWN
223	32.05	32.72	67.62	56.83	50.48	sp|Q9H0C2|ADT4_HUMAN	ADP/ATP translocase 4 OS=Homo sapiens GN=SLC25A31 PE=2 SV=1	22	GN=SLC25A31	0.172187	0.147231	0.251189	0.210863	4.96994e-05	DOWN
1733	6.02	6.19	31.33	20.33	16.67	sp|Q3KQZ1|S2535_HUMAN	Solute carrier family 25 member 35 OS=Homo sapiens GN=SLC25A35 PE=2 SV=1	3	GN=SLC25A35	0.37325	0.515229	0.353183	0.501187	0.000901144	DOWN
2557	2.83	5.92	35.53	16.04	7.862	sp|Q86VD7|S2542_HUMAN	Mitochondrial coenzyme A transporter SLC25A42 OS=Homo sapiens GN=SLC25A42 PE=1 SV=2	4	GN=SLC25A42	0.413047	0.165959	0.444631	0.178649	0.0025481	DOWN
623	17.05	19.06	30.41	14.43	11.65	sp|Q96RN1|S26A8_HUMAN	Testis anion transporter 1 OS=Homo sapiens GN=SLC26A8 PE=1 SV=1	10	GN=SLC26A8	0.229087	0.165959	0.30761	0.220801	0.000119618	DOWN
907	12.32	14.11	34.62	17.31	13.85	sp|Q8TDB8|GTR14_HUMAN	Solute carrier family 2, facilitated glucose transporter member 14 OS=Homo sapiens GN=SLC2A14 PE=2 SV=1	12	GN=SLC2A14	0.0660693	0.0559758	0.0717794	0.0630957	9.57337e-08	DOWN
2200	4.04	11.91	33.87	15.93	12.3	sp|P11169|GTR3_HUMAN	Solute carrier family 2, facilitated glucose transporter member 3 OS=Homo sapiens GN=SLC2A3 PE=1 SV=1	11	GN=SLC2A3	0.253513	0.12942	0.316228	0.164437	0.000345888	DOWN
1035	10.84	11.18	22.95	12.57	10.38	sp|P22732|GTR5_HUMAN	Solute carrier family 2, facilitated glucose transporter member 5 OS=Homo sapiens GN=SLC2A5 PE=1 SV=1	6	GN=SLC2A5	0.233346	0.37325	0.235505	0.376704	0.000433177	DOWN
2184	4.08	4.52	22.61	11.78	9.554	sp|Q9BRY0|S39A3_HUMAN	Zinc transporter ZIP3 OS=Homo sapiens GN=SLC39A3 PE=1 SV=2	2	GN=SLC39A3	0.255859	0.457088	0.310456	0.642688	0.00666206	DOWN
1776	5.81	12.35	28.09	12.93	9.318	sp|Q8NCS7|CTL5_HUMAN	Choline transporter-like protein 5 OS=Homo sapiens GN=SLC44A5 PE=2 SV=4	6	GN=SLC44A5	0.619441	0.376704	0.83946	0.510505	0.0242301	DOWN
2217	4.02	5.19	18.48	6.386	3.397	sp|Q9GZN6|S6A16_HUMAN	Orphan sodium- and chloride-dependent neurotransmitter transporter NTT5 OS=Homo sapiens GN=SLC6A16 PE=2 SV=1	2	GN=SLC6A16	0.37325	0.343558	0.47863	0.440555	0.000309973	DOWN
1206	9.4	14.82	30.85	10.12	4.777	sp|Q9H2G2|SLK_HUMAN	STE20-like serine/threonine-protein kinase OS=Homo sapiens GN=SLK PE=1 SV=1	6	GN=SLK	2.80543	2.42103	2.07014	1.67494	0.0142384	UP
1301	8.56	13.28	31.37	8.46	3.707	sp|O60264|SMCA5_HUMAN	SWI/SNF-related matrix-associated actin-dependent regulator of chromatin subfamily A member 5 OS=Homo sapiens GN=SMARCA5 PE=1 SV=1	5	GN=SMARCA5	15.9956	26.546	6.85488	13.5519	0.0366401	UP
538	18.82	27.65	42.48	15.69	7.806	sp|Q9UQE7|SMC3_HUMAN	Structural maintenance of chromosomes protein 3 OS=Homo sapiens GN=SMC3 PE=1 SV=2	9	GN=SMC3	4.09261	7.04693	4.32514	7.51623	0.0130336	UP
971	11.5	12.11	37.33	16.59	11.29	sp|Q9H4F8|SMOC1_HUMAN	SPARC-related modular calcium-binding protein 1 OS=Homo sapiens GN=SMOC1 PE=1 SV=1	5	GN=SMOC1	0.870964	0.666807	0.366438	0.280543	0.0447288	DOWN
174	36.45	41.68	55.16	33.85	24.51	sp|Q7KZF4|SND1_HUMAN	Staphylococcal nuclease domain-containing protein 1 OS=Homo sapiens GN=SND1 PE=1 SV=1	17	GN=SND1	3.87258	4.32514	2.24905	2.51189	0.0215822	UP
2436	3.29	3.9	33.72	16.67	7.752	sp|Q96H20|SNF8_HUMAN	Vacuolar-sorting protein SNF8 OS=Homo sapiens GN=SNF8 PE=1 SV=1	2	GN=SNF8	3.49945	5.59758	1.87068	2.99226	0.0497158	UP
2403	3.47	3.89	43.25	11.21	6.178	sp|P08621|RU17_HUMAN	U1 small nuclear ribonucleoprotein 70 kDa OS=Homo sapiens GN=SNRNP70 PE=1 SV=2	3	GN=SNRNP70	2.99226	4.48745	1.7378	2.58226	0.0427733	UP
2491	3.08	3.57	47.67	30.23	24.42	sp|P62306|RUXF_HUMAN	Small nuclear ribonucleoprotein F OS=Homo sapiens GN=SNRPF PE=1 SV=1	2	GN=SNRPF	2.67917	2.53513	3.76704	3.63078	0.00656962	UP
2497	3.07	3.58	25	12.92	9.583	sp|P63162|RSMN_HUMAN	Small nuclear ribonucleoprotein-associated protein N OS=Homo sapiens GN=SNRPN PE=1 SV=1	2	GN=SNRPN	2.37684	3.80189	1.64437	2.80543	0.0348192	UP
2225	4.02	4.27	52.34	18.75	15.63	sp|P55769|NH2L1_HUMAN	NHP2-like protein 1 OS=Homo sapiens GN=SNU13 PE=1 SV=3	2	GN=SNU13	2.80543	3.37287	2.12814	2.48886	0.0075974	UP
629	16.94	18.82	32.38	18.97	18.2	sp|Q13596|SNX1_HUMAN	Sorting nexin-1 OS=Homo sapiens GN=SNX1 PE=1 SV=3	9	GN=SNX1	1.65959	1.92309	1.18032	1.44544	0.039511	UP
2051	4.45	7.12	24.03	7.579	3.697	sp|Q96L92|SNX27_HUMAN	Sorting nexin-27 OS=Homo sapiens GN=SNX27 PE=1 SV=2	3	GN=SNX27	1.57036	1.36773	1.70608	1.48594	0.00495586	UP
1147	9.94	11.11	90.91	66.23	51.3	sp|P00441|SODC_HUMAN	Superoxide dismutase [Cu-Zn] OS=Homo sapiens GN=SOD1 PE=1 SV=2	11	GN=SOD1	0.260615	0.301995	0.356451	0.420727	0.000309647	DOWN
2804	2.18	7.15	17.43	3.026	0.7227	sp|Q92673|SORL_HUMAN	Sortilin-related receptor OS=Homo sapiens GN=SORL1 PE=1 SV=2	2	GN=SORL1	1.90546	1.51356	1.59956	1.27057	0.0222263	UP
536	18.85	20.59	98.01	82.78	70.2	sp|Q15506|SP17_HUMAN	Sperm surface protein Sp17 OS=Homo sapiens GN=SPA17 PE=1 SV=1	16	GN=SPA17	0.10666	0.131826	0.123595	0.157036	3.8583e-06	DOWN
636	16.82	17.89	63.06	51.35	47.75	sp|Q96E40|SACA9_HUMAN	Sperm acrosome-associated protein 9 OS=Homo sapiens GN=SPACA9 PE=1 SV=1	16	GN=SPACA9	0.21677	0.136773	0.255859	0.158489	8.35864e-05	DOWN
1321	8.43	9.93	37.56	15.85	9.192	sp|Q8N0X2|SPG16_HUMAN	Sperm-associated antigen 16 protein OS=Homo sapiens GN=SPAG16 PE=2 SV=2	5	GN=SPAG16	0.313329	0.143219	0.544503	0.244343	0.00395786	DOWN
846	13.19	21.94	28.83	8.997	3.509	sp|Q6Q759|SPG17_HUMAN	Sperm-associated antigen 17 OS=Homo sapiens GN=SPAG17 PE=2 SV=1	9	GN=SPAG17	0.310456	0.214783	0.353183	0.239883	0.000188583	DOWN
534	18.86	28.08	29.83	13.25	8.554	sp|O60271|JIP4_HUMAN	C-Jun-amino-terminal kinase-interacting protein 4 OS=Homo sapiens GN=SPAG9 PE=1 SV=4	12	GN=SPAG9	0.409261	0.390841	0.524808	0.496592	0.000470088	DOWN
1047	10.77	11.51	34.58	18.27	13.95	sp|P38567|HYALP_HUMAN	Hyaluronidase PH-20 OS=Homo sapiens GN=SPAM1 PE=1 SV=1	5	GN=SPAM1	0.0731139	0.175388	0.0928966	0.229087	0.000166946	DOWN
2652	2.53	14.27	86.6	85.57	76.29	sp|Q9NS26|SPNXA_HUMAN	Sperm protein associated with the nucleus on the X chromosome A OS=Homo sapiens GN=SPANXA1 PE=1 SV=1	17	GN=SPANXA1	0.515229	0.242103	0.666807	0.322107	0.00980594	DOWN
645	16.63	17.07	77.67	77.67	76.7	sp|Q9NS25|SPNXB_HUMAN	Sperm protein associated with the nucleus on the X chromosome B1 OS=Homo sapiens GN=SPANXB1 PE=2 SV=2	20	GN=SPANXB1	0.145881	0.125893	0.169044	0.148594	2.44498e-06	DOWN
1329	8.37	10.79	87.63	82.47	74.23	sp|Q9NY87|SPNXC_HUMAN	Sperm protein associated with the nucleus on the X chromosome C OS=Homo sapiens GN=SPANXC PE=1 SV=2	14	GN=SPANXC	0.258226	0.144544	0.272898	0.155597	0.000166442	DOWN
2367	3.61	4.33	25.74	17.49	9.901	sp|P09486|SPRC_HUMAN	SPARC OS=Homo sapiens GN=SPARC PE=1 SV=1	3	GN=SPARC	0.903649	0.539511	0.648634	0.409261	0.037493	DOWN
866	12.9	13.55	62.87	54.49	44.91	sp|Q7Z5L4|SPT19_HUMAN	Spermatogenesis-associated protein 19, mitochondrial OS=Homo sapiens GN=SPATA19 PE=2 SV=2	12	GN=SPATA19	0.416869	0.369828	0.501187	0.444631	0.000248044	DOWN
382	23.85	27.74	32.57	20.1	16.16	sp|Q8TB22|SPT20_HUMAN	Spermatogenesis-associated protein 20 OS=Homo sapiens GN=SPATA20 PE=2 SV=3	13	GN=SPATA20	0.613762	0.233346	0.895365	0.340408	0.0481931	DOWN
2567	2.8	3.17	20.31	13.02	10.94	sp|Q8NHX4|SPTA3_HUMAN	Spermatogenesis-associated protein 3 OS=Homo sapiens GN=SPATA3 PE=2 SV=2	3	GN=SPATA3	0.636796	0.436516	0.636796	0.432514	0.0041493	DOWN
1141	9.99	12.6	25.19	13.96	9.051	sp|P0C874|S31D3_HUMAN	Putative spermatogenesis-associated protein 31D3 OS=Homo sapiens GN=SPATA31D3 PE=5 SV=1	6	GN=SPATA31D3	0.483059	0.328095	0.591562	0.390841	0.00238648	DOWN
2211	4.03	4.38	61.15	30.22	24.46	sp|Q96N06|SPT33_HUMAN	Spermatogenesis-associated protein 33 OS=Homo sapiens GN=SPATA33 PE=2 SV=1	3	GN=SPATA33	0.515229	0.765597	0.398107	0.591562	0.011187	DOWN
1890	5.2	5.94	25.8	19.63	6.621	sp|A4D263|SPT48_HUMAN	Spermatogenesis-associated protein 48 OS=Homo sapiens GN=SPATA48 PE=4 SV=2	3	GN=SPATA48	0.319154	0.161436	0.501187	0.246604	0.00240852	DOWN
474	20.7	21.35	36.55	29.61	25.04	sp|Q76KD6|SPERI_HUMAN	Speriolin OS=Homo sapiens GN=SPATC1 PE=2 SV=2	11	GN=SPATC1	0.20893	0.115878	0.296483	0.155597	0.000248994	DOWN
1179	9.65	16.74	33.59	10.04	2.58	sp|Q9C093|SPEF2_HUMAN	Sperm flagellar protein 2 OS=Homo sapiens GN=SPEF2 PE=2 SV=2	4	GN=SPEF2	0.405508	0.235505	0.597035	0.353183	0.00408442	DOWN
2857	2.13	2.36	24.27	8.738	7.12	sp|Q8N4L4|SPEM1_HUMAN	Spermatid maturation protein 1 OS=Homo sapiens GN=SPEM1 PE=2 SV=1	2	GN=SPEM1	0.57544	0.461318	0.570164	0.461318	0.000643404	DOWN
1653	6.35	6.76	31.94	17.17	12.57	sp|Q0P670|SPEM2_HUMAN	Uncharacterized protein SPEM2 OS=Homo sapiens GN=SPEM2 PE=2 SV=2	4	GN=SPEM2	0.340408	0.175388	0.359749	0.183654	0.000659191	DOWN
1474	7.33	7.76	25.34	10.81	8.953	sp|Q8TCT7|SPP2B_HUMAN	Signal peptide peptidase-like 2B OS=Homo sapiens GN=SPPL2B PE=1 SV=2	4	GN=SPPL2B	0.349945	0.313329	0.461318	0.440555	0.000431939	DOWN
2190	4.07	4.16	63.95	25.58	25.58	sp|P49458|SRP09_HUMAN	Signal recognition particle 9 kDa protein OS=Homo sapiens GN=SRP9 PE=1 SV=2	2	GN=SRP9	3.43558	4.05509	2.12814	2.60615	0.0172442	UP
2830	2.15	6.49	34.82	8.79	2.169	sp|Q9BXP5|SRRT_HUMAN	Serrate RNA effector molecule homolog OS=Homo sapiens GN=SRRT PE=1 SV=1	3	GN=SRRT	2.77971	2.48886	2.75423	2.48886	0.000263874	UP
1263	8.91	12.45	51.96	20.83	13.73	sp|P05455|LA_HUMAN	Lupus La protein OS=Homo sapiens GN=SSB PE=1 SV=2	7	GN=SSB	8.70964	17.8649	6.48634	13.3045	0.0247804	UP
701	15.5	17.7	75.68	61.49	57.43	sp|Q04837|SSBP_HUMAN	Single-stranded DNA-binding protein, mitochondrial OS=Homo sapiens GN=SSBP1 PE=1 SV=1	15	GN=SSBP1	0.328095	0.319154	0.496592	0.47863	0.00110124	DOWN
2471	3.14	3.17	20.49	16.8	12.7	sp|Q8WWF3|SSMM1_HUMAN	Serine-rich single-pass membrane protein 1 OS=Homo sapiens GN=SSMEM1 PE=2 SV=1	3	GN=SSMEM1	0.625173	0.505825	0.685488	0.554626	0.00193704	DOWN
1583	6.72	6.81	61.34	39.5	28.57	sp|O43805|SSNA1_HUMAN	Sjoegren syndrome nuclear autoantigen 1 OS=Homo sapiens GN=SSNA1 PE=1 SV=2	3	GN=SSNA1	0.413047	0.299226	0.452898	0.331131	0.000399894	DOWN
1595	6.66	7.83	35.83	10.16	4.795	sp|Q08945|SSRP1_HUMAN	FACT complex subunit SSRP1 OS=Homo sapiens GN=SSRP1 PE=1 SV=1	3	GN=SSRP1	5.44503	11.695	4.57088	10.0925	0.0280822	UP
1369	8.09	9.12	54.77	47.74	40.7	sp|O60232|SSA27_HUMAN	Sjoegren syndrome/scleroderma autoantigen 1 OS=Homo sapiens GN=SSSCA1 PE=1 SV=1	6	GN=SSSCA1	0.369828	0.619441	0.272898	0.452898	0.0044202	DOWN
580	17.77	18.92	49.05	32.25	29.27	sp|P50502|F10A1_HUMAN	Hsc70-interacting protein OS=Homo sapiens GN=ST13 PE=1 SV=2	17	GN=ST13	0.265461	0.405508	0.405508	0.630957	0.00476428	DOWN
238	30.91	33.85	44.27	34	23.33	sp|P42224|STAT1_HUMAN	Signal transducer and activator of transcription 1-alpha/beta OS=Homo sapiens GN=STAT1 PE=1 SV=2	14	GN=STAT1	3.25087	3.31131	2.14783	2.18776	0.0127073	UP
590	17.56	20.1	40.26	16.49	13.9	sp|P40763|STAT3_HUMAN	Signal transducer and activator of transcription 3 OS=Homo sapiens GN=STAT3 PE=1 SV=2	10	GN=STAT3	3.10456	5.70164	2.42103	4.48745	0.0278659	UP
1536	6.98	7.69	34.41	17.32	12.47	sp|Q15831|STK11_HUMAN	Serine/threonine-protein kinase STK11 OS=Homo sapiens GN=STK11 PE=1 SV=1	3	GN=STK11	0.340408	0.383707	0.387258	0.42462	4.80917e-05	DOWN
1842	5.41	7.6	26.19	10.84	7.901	sp|Q9Y6E0|STK24_HUMAN	Serine/threonine-protein kinase 24 OS=Homo sapiens GN=STK24 PE=1 SV=1	4	GN=STK24	1.75388	2.0893	1.65959	1.95885	0.00299924	UP
1359	8.15	10.09	23.09	10.59	8.971	sp|Q8NE28|STKL1_HUMAN	Serine/threonine kinase-like domain-containing protein STKLD1 OS=Homo sapiens GN=STKLD1 PE=2 SV=4	6	GN=STKLD1	0.212814	0.141906	0.239883	0.161436	4.76473e-05	DOWN
1208	9.38	11.14	75.84	53.69	23.49	sp|P16949|STMN1_HUMAN	Stathmin OS=Homo sapiens GN=STMN1 PE=1 SV=3	6	GN=STMN1	2.14783	1.67494	1.87068	1.45881	0.0125758	UP
2884	2.1	3.61	26.74	8.483	6.684	sp|Q8N7X2|STPG3_HUMAN	Protein STPG3 OS=Homo sapiens GN=STPG3 PE=2 SV=1	3	GN=STPG3	0.630957	0.420727	0.824138	0.544503	0.0186852	DOWN
2519	3	3.65	26.21	16.53	10.48	sp|Q8N801|STPG4_HUMAN	Protein STPG4 OS=Homo sapiens GN=STPG4 PE=2 SV=2	2	GN=STPG4	0.539511	0.60256	0.613762	0.685488	0.000976684	DOWN
1608	6.59	8.26	33.41	19.49	8.353	sp|Q7RTN6|STRAA_HUMAN	STE20-related kinase adapter protein alpha OS=Homo sapiens GN=STRADA PE=1 SV=1	3	GN=STRADA	0.570164	0.413047	0.744732	0.539511	0.00794571	DOWN
707	15.35	17.91	45.14	29.43	28.29	sp|Q9Y3F4|STRAP_HUMAN	Serine-threonine kinase receptor-associated protein OS=Homo sapiens GN=STRAP PE=1 SV=1	9	GN=STRAP	2.26987	3.87258	2.05116	3.56451	0.0238668	UP
1658	6.33	6.77	48.91	16.67	13.41	sp|Q86Y82|STX12_HUMAN	Syntaxin-12 OS=Homo sapiens GN=STX12 PE=1 SV=1	4	GN=STX12	0.704693	0.428549	0.744732	0.452898	0.0149316	DOWN
528	19.02	22.01	45.14	28.51	19.01	sp|Q9P2R7|SUCB1_HUMAN	Succinate--CoA ligase [ADP-forming] subunit beta, mitochondrial OS=Homo sapiens GN=SUCLA2 PE=1 SV=3	10	GN=SUCLA2	0.301995	0.226986	0.328095	0.244343	7.7747e-05	DOWN
939	11.96	12.12	29.19	22.25	19.65	sp|P53597|SUCA_HUMAN	Succinate--CoA ligase [ADP/GDP-forming] subunit alpha, mitochondrial OS=Homo sapiens GN=SUCLG1 PE=1 SV=4	8	GN=SUCLG1	0.369828	0.349945	0.461318	0.440555	0.00020341	DOWN
1663	6.3	6.93	34.45	14.57	10.64	sp|Q8TAQ9|SUN3_HUMAN	SUN domain-containing protein 3 OS=Homo sapiens GN=SUN3 PE=1 SV=4	3	GN=SUN3	0.30479	0.293765	0.413047	0.401791	0.000249964	DOWN
546	18.58	19.14	55.94	35.36	28.5	sp|Q8TC36|SUN5_HUMAN	SUN domain-containing protein 5 OS=Homo sapiens GN=SUN5 PE=1 SV=1	10	GN=SUN5	0.265461	0.237684	0.253513	0.229087	2.74965e-06	DOWN
1823	5.55	9.45	37.56	17.5	7.223	sp|O60506|HNRPQ_HUMAN	Heterogeneous nuclear ribonucleoprotein Q OS=Homo sapiens GN=SYNCRIP PE=1 SV=2	5	GN=SYNCRIP	4.7863	4.48745	3.19154	2.93765	0.00851031	UP
1563	6.83	6.95	29.49	22.22	17.52	sp|O95473|SNG4_HUMAN	Synaptogyrin-4 OS=Homo sapiens GN=SYNGR4 PE=2 SV=2	4	GN=SYNGR4	0.501187	0.847227	0.409261	0.711214	0.0308829	DOWN
1524	7.04	7.08	30.5	15.83	15.83	sp|Q16563|SYPL1_HUMAN	Synaptophysin-like protein 1 OS=Homo sapiens GN=SYPL1 PE=1 SV=1	6	GN=SYPL1	0.440555	0.248886	0.559758	0.316228	0.00303833	DOWN
1701	6.13	12.9	30.07	11.02	5.011	sp|Q9H2K8|TAOK3_HUMAN	Serine/threonine-protein kinase TAO3 OS=Homo sapiens GN=TAOK3 PE=1 SV=2	4	GN=TAOK3	2.75423	2.60615	2.85759	2.75423	5.74589e-05	UP
640	16.71	21.47	40.39	19.36	15.08	sp|P26639|SYTC_HUMAN	Threonine--tRNA ligase, cytoplasmic OS=Homo sapiens GN=TARS PE=1 SV=3	11	GN=TARS	1.69044	2.75423	1.80302	2.88403	0.0259523	UP
2838	2.14	5.17	26.19	8.394	1.881	sp|Q8TC07|TBC15_HUMAN	TBC1 domain family member 15 OS=Homo sapiens GN=TBC1D15 PE=1 SV=2	2	GN=TBC1D15	1.51356	1.92309	1.83654	2.26987	0.0107133	UP
1945	4.89	6.22	34.23	21.43	7.44	sp|Q8IYX1|TBC21_HUMAN	TBC1 domain family member 21 OS=Homo sapiens GN=TBC1D21 PE=1 SV=1	4	GN=TBC1D21	0.37325	0.359749	0.436516	0.432514	7.96648e-05	DOWN
1619	6.55	8.03	73.15	52.78	18.52	sp|O75347|TBCA_HUMAN	Tubulin-specific chaperone A OS=Homo sapiens GN=TBCA PE=1 SV=3	3	GN=TBCA	4.36516	3.69828	3.69828	3.04789	0.00209752	UP
704	15.41	18.9	43.26	21.44	17.84	sp|Q15813|TBCE_HUMAN	Tubulin-specific chaperone E OS=Homo sapiens GN=TBCE PE=1 SV=1	10	GN=TBCE	0.49204	0.625173	0.49204	0.642688	0.0017797	DOWN
415	22.52	27.29	43.54	29.03	24.65	sp|Q8WWU5|TCP11_HUMAN	T-complex protein 11 homolog OS=Homo sapiens GN=TCP11 PE=1 SV=1	14	GN=TCP11	0.138038	0.0824138	0.183654	0.11272	3.2735e-05	DOWN
1984	4.72	5.34	39.52	11.38	5.589	sp|Q5JU00|TCTE1_HUMAN	T-complex-associated testis-expressed protein 1 OS=Homo sapiens GN=TCTE1 PE=2 SV=1	2	GN=TCTE1	0.194089	0.299226	0.226986	0.359749	0.000286956	DOWN
1135	10.05	11.18	47.47	31.82	25.25	sp|Q8IZS6|TC1D3_HUMAN	Tctex1 domain-containing protein 3 OS=Homo sapiens GN=TCTE3 PE=1 SV=1	7	GN=TCTE3	0.169044	0.331131	0.148594	0.288403	0.00043154	DOWN
327	26.17	29.77	65.55	44.74	35.17	sp|Q969V4|TEKT1_HUMAN	Tektin-1 OS=Homo sapiens GN=TEKT1 PE=1 SV=1	15	GN=TEKT1	0.155597	0.120226	0.229087	0.175388	4.52413e-05	DOWN
102	47.67	53.66	78.39	63.68	57.24	sp|Q8WW24|TEKT4_HUMAN	Tektin-4 OS=Homo sapiens GN=TEKT4 PE=1 SV=1	29	GN=TEKT4	0.177011	0.115878	0.30761	0.207014	0.000275552	DOWN
922	12.15	12.43	48.34	41.7	22.51	sp|Q6URK8|TEPP_HUMAN	Testis, prostate and placenta-expressed protein OS=Homo sapiens GN=TEPP PE=2 SV=3	8	GN=TEPP	0.203236	0.102802	0.383707	0.185353	0.00093868	DOWN
953	11.77	12.16	34.94	33.33	29.72	sp|Q9BY14|TX101_HUMAN	Testis-expressed protein 101 OS=Homo sapiens GN=TEX101 PE=2 SV=2	6	GN=TEX101	0.559758	0.544503	0.559758	0.564937	2.18929e-06	DOWN
891	12.53	13.85	52.14	28.57	26.07	sp|O43247|TEX33_HUMAN	Testis-expressed protein 33 OS=Homo sapiens GN=TEX33 PE=1 SV=2	8	GN=TEX33	0.185353	0.220801	0.220801	0.263027	1.87797e-05	DOWN
2293	3.92	4.06	41.67	29.44	22.78	sp|Q96LM6|TEX37_HUMAN	Testis-expressed sequence 37 protein OS=Homo sapiens GN=TEX37 PE=1 SV=1	3	GN=TEX37	0.343558	0.366438	0.405508	0.461318	0.000168627	DOWN
1540	6.93	6.97	68.66	42.54	42.54	sp|Q6ZNM6|TEX43_HUMAN	Testis-expressed protein 43 OS=Homo sapiens GN=TEX43 PE=2 SV=1	6	GN=TEX43	0.0801678	0.0717794	0.133045	0.114815	9.09333e-06	DOWN
2276	3.96	4.35	19.24	11.14	5.316	sp|Q53QW1|TEX44_HUMAN	Testis-expressed protein 44 OS=Homo sapiens GN=TEX44 PE=1 SV=1	2	GN=TEX44	0.363078	0.170608	0.608135	0.272898	0.00620289	DOWN
2226	4.02	4.2	27.27	19.83	15.7	sp|H3BTG2|TEX46_HUMAN	Testis-expressed protein 46 OS=Homo sapiens GN=TEX46 PE=2 SV=1	2	GN=TEX46	0.108643	0.165959	0.133045	0.20893	3.72058e-05	DOWN
2092	4.31	5.61	34.39	18.97	14.23	sp|Q8TBZ9|TEX47_HUMAN	Testis-expressed protein 47 OS=Homo sapiens GN=TEX47 PE=2 SV=1	3	GN=TEX47	0.118032	0.0691831	0.149969	0.0870964	1.73089e-05	DOWN
2228	4.02	4.04	31.07	12.99	12.99	sp|A0A1B0GTY4|TEX50_HUMAN	Testis-expressed protein 50 OS=Homo sapiens GN=TEX50 PE=3 SV=1	2	GN=TEX50	0.452898	0.436516	0.554626	0.534564	0.000425374	DOWN
1305	8.53	9.9	58.54	26.02	18.7	sp|Q00059|TFAM_HUMAN	Transcription factor A, mitochondrial OS=Homo sapiens GN=TFAM PE=1 SV=1	4	GN=TFAM	0.613762	0.401791	0.334195	0.220801	0.0052031	DOWN
972	11.49	15.28	31.22	16.55	9.825	sp|Q8IYQ7|THNS1_HUMAN	Threonine synthase-like 1 OS=Homo sapiens GN=THNSL1 PE=1 SV=2	7	GN=THNSL1	0.505825	0.554626	0.630957	0.698232	0.00246612	DOWN
753	14.65	14.9	62.61	50.87	40	sp|Q9BU02|THTPA_HUMAN	Thiamine-triphosphatase OS=Homo sapiens GN=THTPA PE=1 SV=3	7	GN=THTPA	0.60256	0.591562	0.60256	0.60256	7.15091e-07	DOWN
304	26.83	31.92	58.78	38.78	31.48	sp|Q3LXA3|TKFC_HUMAN	Triokinase/FMN cyclase OS=Homo sapiens GN=TKFC PE=1 SV=2	15	GN=TKFC	0.461318	0.380189	0.487529	0.405508	0.00018158	DOWN
2262	4	4.14	17.68	4.823	4.823	sp|Q969X1|LFG3_HUMAN	Protein lifeguard 3 OS=Homo sapiens GN=TMBIM1 PE=1 SV=2	2	GN=TMBIM1	2.58226	3.80189	1.75388	2.60615	0.0279936	UP
2802	2.19	2.36	30.77	12.64	8.791	sp|Q7Z6W1|TMCO2_HUMAN	Transmembrane and coiled-coil domain-containing protein 2 OS=Homo sapiens GN=TMCO2 PE=1 SV=1	2	GN=TMCO2	0.224906	0.212814	0.197697	0.187068	2.53252e-06	DOWN
849	13.15	16.92	52.78	33.33	31.6	sp|Q8N6Q1|TMC5A_HUMAN	Transmembrane and coiled-coil domain-containing protein 5A OS=Homo sapiens GN=TMCO5A PE=2 SV=2	8	GN=TMCO5A	0.244343	0.253513	0.313329	0.319154	4.45611e-05	DOWN
731	15.03	15.22	56.72	52.74	41.29	sp|Q15363|TMED2_HUMAN	Transmembrane emp24 domain-containing protein 2 OS=Homo sapiens GN=TMED2 PE=1 SV=1	9	GN=TMED2	0.544503	0.469894	0.855067	0.731139	0.0281713	DOWN
1488	7.26	7.63	42.41	25.45	18.3	sp|Q9Y3B3|TMED7_HUMAN	Transmembrane emp24 domain-containing protein 7 OS=Homo sapiens GN=TMED7 PE=1 SV=2	5	GN=TMED7	0.465586	0.47863	0.483059	0.515229	1.89526e-05	DOWN
2280	3.95	6.33	38.97	17.44	12.82	sp|Q9H061|T126A_HUMAN	Transmembrane protein 126A OS=Homo sapiens GN=TMEM126A PE=1 SV=1	3	GN=TMEM126A	0.49204	0.60256	0.487529	0.597035	0.000738239	DOWN
2208	4.03	4.66	39.55	29.94	16.95	sp|Q8WZ59|TM190_HUMAN	Transmembrane protein 190 OS=Homo sapiens GN=TMEM190 PE=1 SV=1	2	GN=TMEM190	0.37325	0.296483	0.291072	0.263027	8.63307e-05	DOWN
883	12.69	14.17	42.07	28.16	15.15	sp|Q96SK2|TM209_HUMAN	Transmembrane protein 209 OS=Homo sapiens GN=TMEM209 PE=1 SV=2	5	GN=TMEM209	0.30761	0.340408	0.510505	0.57544	0.00316974	DOWN
3187	2	2.02	29.74	12.31	12.31	sp|Q8WW34|TM239_HUMAN	Transmembrane protein 239 OS=Homo sapiens GN=TMEM239 PE=1 SV=3	2	GN=TMEM239	0.0816582	0.0981748	0.113763	0.147231	8.5344e-06	DOWN
2265	4	4.08	39.44	23.24	23.24	sp|Q9NS69|TOM22_HUMAN	Mitochondrial import receptor subunit TOM22 homolog OS=Homo sapiens GN=TOMM22 PE=1 SV=3	2	GN=TOMM22	0.376704	0.267917	0.580764	0.413047	0.0028004	DOWN
1098	10.3	10.67	36.29	28.81	28.81	sp|O96008|TOM40_HUMAN	Mitochondrial import receptor subunit TOM40 homolog OS=Homo sapiens GN=TOMM40 PE=1 SV=1	6	GN=TOMM40	0.280543	0.564937	0.299226	0.613762	0.00761362	DOWN
718	15.19	16.68	77.82	38.71	27.82	sp|P67936|TPM4_HUMAN	Tropomyosin alpha-4 chain OS=Homo sapiens GN=TPM4 PE=1 SV=3	8	GN=TPM4	3.40408	1.88799	2.99226	1.6293	0.0406315	UP
1431	7.7	10.78	31.44	20.25	15.63	sp|O14773|TPP1_HUMAN	Tripeptidyl-peptidase 1 OS=Homo sapiens GN=TPP1 PE=1 SV=2	7	GN=TPP1	2.29087	2.33346	2.10863	2.24905	0.00013167	UP
798	14.02	24.7	46.16	21.02	15.06	sp|Q12931|TRAP1_HUMAN	Heat shock protein 75 kDa, mitochondrial OS=Homo sapiens GN=TRAP1 PE=1 SV=3	13	GN=TRAP1	0.461318	0.436516	0.420727	0.409261	1.71967e-05	DOWN
1521	7.05	8.08	38.2	13.6	8.8	sp|Q86WT6|TRI69_HUMAN	E3 ubiquitin-protein ligase TRIM69 OS=Homo sapiens GN=TRIM69 PE=1 SV=2	4	GN=TRIM69	0.731139	0.510505	0.731139	0.501187	0.00989207	DOWN
856	13.03	15.17	41.03	27.78	21.79	sp|Q8N9V2|TRIML_HUMAN	Probable E3 ubiquitin-protein ligase TRIML1 OS=Homo sapiens GN=TRIML1 PE=2 SV=1	7	GN=TRIML1	0.224906	0.47863	0.195884	0.420727	0.00245333	DOWN
1311	8.5	10.79	44.68	25.46	12.27	sp|Q15645|PCH2_HUMAN	Pachytene checkpoint protein 2 homolog OS=Homo sapiens GN=TRIP13 PE=1 SV=2	5	GN=TRIP13	0.37325	0.630957	0.510505	0.870964	0.0315158	DOWN
2472	3.13	6.64	31.23	13.75	4.647	sp|P10155|RO60_HUMAN	60 kDa SS-A/Ro ribonucleoprotein OS=Homo sapiens GN=TROVE2 PE=1 SV=2	3	GN=TROVE2	4.7863	5.70164	2.05116	2.60615	0.0491598	UP
1294	8.61	9.85	47.69	24.31	18.15	sp|P43897|EFTS_HUMAN	Elongation factor Ts, mitochondrial OS=Homo sapiens GN=TSFM PE=1 SV=2	5	GN=TSFM	0.331131	0.469894	0.267917	0.380189	0.000646927	DOWN
530	18.98	20.12	82.89	59.21	42.98	sp|Q15631|TSN_HUMAN	Translin OS=Homo sapiens GN=TSN PE=1 SV=1	11	GN=TSN	0.248886	0.161436	0.267917	0.17378	8.4953e-05	DOWN
648	16.56	17.33	77.24	53.1	32.76	sp|Q99598|TSNAX_HUMAN	Translin-associated protein X OS=Homo sapiens GN=TSNAX PE=1 SV=1	9	GN=TSNAX	0.666807	0.474242	0.47863	0.343558	0.00462822	DOWN
1216	9.33	13.22	37.39	13.83	9.422	sp|Q2TAA8|TXIP1_HUMAN	Translin-associated factor X-interacting protein 1 OS=Homo sapiens GN=TSNAXIP1 PE=1 SV=1	6	GN=TSNAXIP1	0.267917	0.580764	0.246604	0.57544	0.00815315	DOWN
622	17.06	20.19	58.04	44.14	29.97	sp|Q9BXA7|TSSK1_HUMAN	Testis-specific serine/threonine-protein kinase 1 OS=Homo sapiens GN=TSSK1B PE=1 SV=1	10	GN=TSSK1B	0.328095	0.135519	0.383707	0.15417	0.00122299	DOWN
881	12.71	14.82	52.23	27.37	16.48	sp|Q96PF2|TSSK2_HUMAN	Testis-specific serine/threonine-protein kinase 2 OS=Homo sapiens GN=TSSK2 PE=1 SV=2	6	GN=TSSK2	0.237684	0.111686	0.366438	0.167494	0.000760154	DOWN
593	17.52	23.3	50.5	25.82	14.47	sp|Q9H892|TTC12_HUMAN	Tetratricopeptide repeat protein 12 OS=Homo sapiens GN=TTC12 PE=1 SV=2	9	GN=TTC12	0.316228	0.265461	0.704693	0.619441	0.0172031	DOWN
1158	9.81	15.82	41.89	21.26	12.63	sp|Q8NA56|TTC29_HUMAN	Tetratricopeptide repeat protein 29 OS=Homo sapiens GN=TTC29 PE=2 SV=2	7	GN=TTC29	0.383707	0.280543	0.474242	0.353183	0.000568708	DOWN
15	112.99	113.33	81.11	75.78	71.33	sp|Q13748|TBA3C_HUMAN	Tubulin alpha-3C/D chain OS=Homo sapiens GN=TUBA3C PE=1 SV=3	123	GN=TUBA3C	0.235505	0.205116	0.37325	0.325087	0.000352957	DOWN
995	11.21	86.22	70.76	63.62	63.17	sp|P68366|TBA4A_HUMAN	Tubulin alpha-4A chain OS=Homo sapiens GN=TUBA4A PE=1 SV=1	103	GN=TUBA4A	3.76704	1.87068	3.83707	1.90546	0.0444545	UP
2377	3.57	72.38	66.15	55.9	47.22	sp|Q9NY65|TBA8_HUMAN	Tubulin alpha-8 chain OS=Homo sapiens GN=TUBA8 PE=1 SV=1	86	GN=TUBA8	0.529663	0.496592	0.666807	0.625173	0.00182008	DOWN
31	76.47	76.57	81.8	73.93	69.66	sp|P68371|TBB4B_HUMAN	Tubulin beta-4B chain OS=Homo sapiens GN=TUBB4B PE=1 SV=1	100	GN=TUBB4B	0.161436	0.157036	0.331131	0.316228	0.00053653	DOWN
205	33.8	37.29	64.6	42.04	38.5	sp|P49411|EFTU_HUMAN	Elongation factor Tu, mitochondrial OS=Homo sapiens GN=TUFM PE=1 SV=2	18	GN=TUFM	0.440555	0.334195	0.564937	0.432514	0.0013148	DOWN
507	19.62	22.85	67.27	34.18	28.03	sp|Q86VQ3|TXND2_HUMAN	Thioredoxin domain-containing protein 2 OS=Homo sapiens GN=TXNDC2 PE=1 SV=4	11	GN=TXNDC2	0.235505	0.222843	0.190546	0.18197	9.23866e-06	DOWN
1973	4.76	5.75	35.11	15.46	9.351	sp|Q9NNW7|TRXR2_HUMAN	Thioredoxin reductase 2, mitochondrial OS=Homo sapiens GN=TXNRD2 PE=1 SV=3	3	GN=TXNRD2	0.534564	0.401791	0.554626	0.465586	0.000685921	DOWN
1549	6.88	8.61	34.06	13.12	7.031	sp|Q9UBT2|SAE2_HUMAN	SUMO-activating enzyme subunit 2 OS=Homo sapiens GN=UBA2 PE=1 SV=2	3	GN=UBA2	2.48886	5.24808	3.56451	7.31139	0.0403039	UP
1490	7.25	7.85	59.21	51.32	28.95	sp|P61088|UBE2N_HUMAN	Ubiquitin-conjugating enzyme E2 N OS=Homo sapiens GN=UBE2N PE=1 SV=1	5	GN=UBE2N	4.48745	4.32514	2.83139	2.88403	0.0098622	UP
3338	1.62	6.2	23.73	6.371	2.031	sp|Q15386|UBE3C_HUMAN	Ubiquitin-protein ligase E3C OS=Homo sapiens GN=UBE3C PE=1 SV=3	3	GN=UBE3C	1.36773	1.88799	1.45881	2.01372	0.0230514	UP
2364	3.62	5.52	32.7	17.3	8.491	sp|Q8WVY7|UBCP1_HUMAN	Ubiquitin-like domain-containing CTD phosphatase 1 OS=Homo sapiens GN=UBLCP1 PE=1 SV=2	3	GN=UBLCP1	6.66807	10.666	6.91831	10.8643	0.00657564	UP
942	11.92	15.16	26.99	21.56	19.52	sp|Q9UMX0|UBQL1_HUMAN	Ubiquilin-1 OS=Homo sapiens GN=UBQLN1 PE=1 SV=2	9	GN=UBQLN1	0.648634	0.554626	0.559758	0.487529	0.000932574	DOWN
1957	4.84	5.05	35.9	22.22	17.52	sp|Q8WUN7|UBTD2_HUMAN	Ubiquitin domain-containing protein 2 OS=Homo sapiens GN=UBTD2 PE=1 SV=2	3	GN=UBTD2	0.101859	0.155597	0.161436	0.244343	9.62268e-05	DOWN
1307	8.53	9.46	48.48	25.59	16.84	sp|Q04323|UBXN1_HUMAN	UBX domain-containing protein 1 OS=Homo sapiens GN=UBXN1 PE=1 SV=2	4	GN=UBXN1	1.65959	2.35505	1.61436	2.24905	0.0152893	UP
1649	6.36	8.21	44.22	16.55	12.02	sp|Q9BZV1|UBXN6_HUMAN	UBX domain-containing protein 6 OS=Homo sapiens GN=UBXN6 PE=1 SV=1	5	GN=UBXN6	0.20893	0.149969	0.30479	0.207014	0.000151395	DOWN
1151	9.91	10.67	45.74	38.57	25.56	sp|P09936|UCHL1_HUMAN	Ubiquitin carboxyl-terminal hydrolase isozyme L1 OS=Homo sapiens GN=UCHL1 PE=1 SV=2	5	GN=UCHL1	0.390841	0.461318	0.457088	0.559758	0.000605477	DOWN
1373	8.07	9.23	46.09	34.35	27.39	sp|P15374|UCHL3_HUMAN	Ubiquitin carboxyl-terminal hydrolase isozyme L3 OS=Homo sapiens GN=UCHL3 PE=1 SV=1	5	GN=UCHL3	0.549541	0.544503	0.60256	0.60256	0.000118333	DOWN
1741	6	6.81	28.99	11.4	9.772	sp|Q92890|UFD1_HUMAN	Ubiquitin recognition factor in ER-associated degradation protein 1 OS=Homo sapiens GN=UFD1 PE=1 SV=3	4	GN=UFD1	0.394457	0.47863	0.42462	0.515229	0.000263862	DOWN
182	35.55	39.48	66.34	47.64	37.2	sp|Q16851|UGPA_HUMAN	UTP--glucose-1-phosphate uridylyltransferase OS=Homo sapiens GN=UGP2 PE=1 SV=5	21	GN=UGP2	0.847227	0.457088	0.824138	0.444631	0.0490506	DOWN
1730	6.03	7.17	76.58	56.76	33.33	sp|P14927|QCR7_HUMAN	Cytochrome b-c1 complex subunit 7 OS=Homo sapiens GN=UQCRB PE=1 SV=2	5	GN=UQCRB	0.387258	0.313329	0.409261	0.328095	0.000102037	DOWN
282	28.46	30.24	54.17	44.79	37.71	sp|P31930|QCR1_HUMAN	Cytochrome b-c1 complex subunit 1, mitochondrial OS=Homo sapiens GN=UQCRC1 PE=1 SV=3	18	GN=UQCRC1	0.260615	0.328095	0.394457	0.496592	0.001096	DOWN
164	37.38	39.27	71.96	58.5	51.66	sp|P22695|QCR2_HUMAN	Cytochrome b-c1 complex subunit 2, mitochondrial OS=Homo sapiens GN=UQCRC2 PE=1 SV=3	27	GN=UQCRC2	0.319154	0.343558	0.432514	0.465586	0.000411947	DOWN
1227	9.25	9.9	49.27	31.39	21.53	sp|P47985|UCRI_HUMAN	Cytochrome b-c1 complex subunit Rieske, mitochondrial OS=Homo sapiens GN=UQCRFS1 PE=1 SV=2	5	GN=UQCRFS1	0.534564	0.356451	0.524808	0.359749	0.00151898	DOWN
1962	4.82	4.93	74.73	57.14	50.55	sp|P07919|QCR6_HUMAN	Cytochrome b-c1 complex subunit 6, mitochondrial OS=Homo sapiens GN=UQCRH PE=1 SV=2	3	GN=UQCRH	0.440555	0.37325	0.672977	0.529663	0.00462672	DOWN
2316	3.81	3.82	60.98	54.88	36.59	sp|O14949|QCR8_HUMAN	Cytochrome b-c1 complex subunit 8 OS=Homo sapiens GN=UQCRQ PE=1 SV=4	4	GN=UQCRQ	0.356451	0.42462	0.267917	0.328095	0.0002668	DOWN
2759	2.26	2.27	53.45	43.1	43.1	sp|Q96IX5|USMG5_HUMAN	Up-regulated during skeletal muscle growth protein 5 OS=Homo sapiens GN=USMG5 PE=1 SV=1	2	GN=USMG5	0.496592	0.416869	0.586138	0.496592	0.000713168	DOWN
176	36.36	44.43	43.24	30.46	22.45	sp|O60763|USO1_HUMAN	General vesicular transport factor p115 OS=Homo sapiens GN=USO1 PE=1 SV=2	20	GN=USO1	3.04789	5.91562	4.40555	8.31764	0.0296006	UP
1533	6.99	10.86	22.02	9.276	4.587	sp|Q9Y4E8|UBP15_HUMAN	Ubiquitin carboxyl-terminal hydrolase 15 OS=Homo sapiens GN=USP15 PE=1 SV=3	5	GN=USP15	2.03236	2.85759	2.05116	2.88403	0.00892237	UP
252	30.15	34.31	38.11	21.69	13.61	sp|Q93009|UBP7_HUMAN	Ubiquitin carboxyl-terminal hydrolase 7 OS=Homo sapiens GN=USP7 PE=1 SV=2	15	GN=USP7	0.366438	0.237684	0.672977	0.440555	0.00828246	DOWN
1575	6.76	13.9	24.28	8.56	3.696	sp|Q93008|USP9X_HUMAN	Probable ubiquitin carboxyl-terminal hydrolase FAF-X OS=Homo sapiens GN=USP9X PE=1 SV=3	9	GN=USP9X	1.67494	2.22844	2.26987	3.10456	0.0207805	UP
550	18.43	18.98	71.49	50.6	46.18	sp|Q9P0L0|VAPA_HUMAN	Vesicle-associated membrane protein-associated protein A OS=Homo sapiens GN=VAPA PE=1 SV=3	16	GN=VAPA	0.253513	0.301995	0.265461	0.319154	2.18002e-05	DOWN
35	75.37	78.78	75.56	63.77	50.25	sp|P55072|TERA_HUMAN	Transitional endoplasmic reticulum ATPase OS=Homo sapiens GN=VCP PE=1 SV=4	50	GN=VCP	0.57544	0.496592	0.436516	0.376704	0.00111709	DOWN
290	27.91	32.14	74.83	64.29	55.1	sp|P45880|VDAC2_HUMAN	Voltage-dependent anion-selective channel protein 2 OS=Homo sapiens GN=VDAC2 PE=1 SV=2	29	GN=VDAC2	0.115878	0.177011	0.172187	0.263027	0.000112172	DOWN
200	34.04	34.96	72.08	61.48	54.06	sp|Q9Y277|VDAC3_HUMAN	Voltage-dependent anion-selective channel protein 3 OS=Homo sapiens GN=VDAC3 PE=1 SV=1	29	GN=VDAC3	0.280543	0.272898	0.394457	0.387258	0.000266113	DOWN
99	48.54	56.17	31.41	14.97	9.735	sp|Q96RL7|VP13A_HUMAN	Vacuolar protein sorting-associated protein 13A OS=Homo sapiens GN=VPS13A PE=1 SV=2	31	GN=VPS13A	0.794328	0.49204	0.698232	0.432514	0.0187972	DOWN
1389	8	8.1	39.56	24.18	24.18	sp|Q9UBQ0|VPS29_HUMAN	Vacuolar protein sorting-associated protein 29 OS=Homo sapiens GN=VPS29 PE=1 SV=1	4	GN=VPS29	3.69828	3.40408	4.65586	4.32514	0.00180934	UP
668	16.08	19.74	43.09	18.84	12.19	sp|Q96QK1|VPS35_HUMAN	Vacuolar protein sorting-associated protein 35 OS=Homo sapiens GN=VPS35 PE=1 SV=2	8	GN=VPS35	3.69828	3.37287	4.05509	3.76704	0.000297198	UP
3077	2	7.6	34.91	14.86	6.757	sp|O75351|VPS4B_HUMAN	Vacuolar protein sorting-associated protein 4B OS=Homo sapiens GN=VPS4B PE=1 SV=2	3	GN=VPS4B	2.18776	1.94089	2.01372	1.80302	0.00115366	UP
1256	8.94	9.78	38.4	21.31	16.88	sp|Q8IV63|VRK3_HUMAN	Inactive serine/threonine-protein kinase VRK3 OS=Homo sapiens GN=VRK3 PE=1 SV=2	6	GN=VRK3	0.296483	0.420727	0.366438	0.529663	0.00120632	DOWN
436	22.11	23.95	69	48.41	29.94	sp|P23381|SYWC_HUMAN	Tryptophan--tRNA ligase, cytoplasmic OS=Homo sapiens GN=WARS PE=1 SV=2	13	GN=WARS	0.432514	0.416869	0.549541	0.524808	0.000559344	DOWN
2117	4.23	8.18	22.8	5.887	2.012	sp|Q8NEZ3|WDR19_HUMAN	WD repeat-containing protein 19 OS=Homo sapiens GN=WDR19 PE=1 SV=2	2	GN=WDR19	1.52757	1.75388	1.43219	1.6293	0.00343262	UP
368	24.44	33.28	35.31	16.43	11.6	sp|Q9P2L0|WDR35_HUMAN	WD repeat-containing protein 35 OS=Homo sapiens GN=WDR35 PE=1 SV=3	13	GN=WDR35	1.85353	2.85759	1.87068	2.85759	0.0178919	UP
631	16.91	20.78	37.04	15.38	8.979	sp|Q8IWG1|WDR63_HUMAN	WD repeat-containing protein 63 OS=Homo sapiens GN=WDR63 PE=2 SV=1	9	GN=WDR63	0.340408	0.187068	0.49204	0.270396	0.00185315	DOWN
1340	8.31	10.29	30.34	8.973	3.515	sp|B1ANS9|WDR64_HUMAN	WD repeat-containing protein 64 OS=Homo sapiens GN=WDR64 PE=2 SV=1	4	GN=WDR64	0.501187	0.444631	0.642688	0.564937	0.00167903	DOWN
561	18.11	22	28.89	12.79	8.007	sp|Q8TBY9|CF251_HUMAN	Cilia- and flagella-associated protein 251 OS=Homo sapiens GN=WDR66 PE=2 SV=2	8	GN=WDR66	0.253513	0.328095	0.416869	0.539511	0.00212524	DOWN
1860	5.33	6.03	24.27	16.08	12.28	sp|Q9BQA1|MEP50_HUMAN	Methylosome protein 50 OS=Homo sapiens GN=WDR77 PE=1 SV=1	4	GN=WDR77	0.47863	0.413047	0.758578	0.648634	0.0124971	DOWN
1929	4.98	5.1	29.46	14.94	9.129	sp|Q8IUA0|WFDC8_HUMAN	WAP four-disulfide core domain protein 8 OS=Homo sapiens GN=WFDC8 PE=2 SV=2	2	GN=WFDC8	0.510505	0.405508	0.847227	0.660694	0.0261482	DOWN
3399	1.46	4.46	22.29	6.903	2.959	sp|Q9NQH7|XPP3_HUMAN	Probable Xaa-Pro aminopeptidase 3 OS=Homo sapiens GN=XPNPEP3 PE=1 SV=1	2	GN=XPNPEP3	0.648634	0.619441	0.469894	0.448745	0.00299773	DOWN
91	50.13	54.37	48.94	32.93	24.38	sp|Q9UIA9|XPO7_HUMAN	Exportin-7 OS=Homo sapiens GN=XPO7 PE=1 SV=3	27	GN=XPO7	0.376704	0.275423	0.666807	0.483059	0.00717315	DOWN
1511	7.11	9.18	40.98	20.08	10.38	sp|P13010|XRCC5_HUMAN	X-ray repair cross-complementing protein 5 OS=Homo sapiens GN=XRCC5 PE=1 SV=3	5	GN=XRCC5	4.40555	3.43558	3.98107	2.99226	0.00315093	UP
582	17.76	22.27	42.86	22	18.23	sp|P12956|XRCC6_HUMAN	X-ray repair cross-complementing protein 6 OS=Homo sapiens GN=XRCC6 PE=1 SV=2	10	GN=XRCC6	15.417	18.197	13.8038	16.7494	0.000526379	UP
2621	2.62	4.56	19.79	5.684	1.684	sp|Q9H0D6|XRN2_HUMAN	5'-3' exoribonuclease 2 OS=Homo sapiens GN=XRN2 PE=1 SV=1	2	GN=XRN2	2.33346	2.03236	2.14783	1.90546	0.0011985	UP
3083	2	4.46	40.74	13.58	11.11	sp|P67809|YBOX1_HUMAN	Nuclease-sensitive element-binding protein 1 OS=Homo sapiens GN=YBX1 PE=1 SV=3	2	GN=YBX1	4.09261	2.88403	2.65461	1.87068	0.0266489	UP
1704	6.11	7.79	35.89	14.79	10.68	sp|Q9H0C1|ZMY12_HUMAN	Zinc finger MYND domain-containing protein 12 OS=Homo sapiens GN=ZMYND12 PE=1 SV=3	4	GN=ZMYND12	0.283139	0.128233	0.405508	0.194089	0.0011158	DOWN
2256	4	4.3	14.64	7.113	5.439	sp|O43670|ZN207_HUMAN	BUB3-interacting and GLEBS motif-containing protein ZNF207 OS=Homo sapiens GN=ZNF207 PE=1 SV=1	2	GN=ZNF207	1.51356	1.65959	1.36773	1.49969	0.00336382	UP
157	37.91	39.74	70.37	49.86	45.01	sp|Q9BS86|ZPBP1_HUMAN	Zona pellucida-binding protein 1 OS=Homo sapiens GN=ZPBP PE=2 SV=1	30	GN=ZPBP	0.128233	0.0787046	0.199526	0.120226	5.30257e-05	DOWN
